# Supplementary material for: Ab Initio Crystal Structure Prediction of the Energetic Materials LLM-105, RDX, and HMX
Source: Cryst Growth Des. 2023 Aug 17;23(9):6275–89. doi: 10.1021/acs.cgd.3c00027 (PMC10763925; doi:10.1021/acs.cgd.3c00027)
Supplement: Supplementary file 2 — cg3c00027_si_002.zip [file cg3c00027_si_002.zip]

Archive with 71 entries (67 files):
- CSP_Structures/
- CSP_Structures/RDX/
- CSP_Structures/RDX/943d91aff1.in
- CSP_Structures/RDX/f25e77b6da.in
- CSP_Structures/RDX/bce0a8716f.in
- CSP_Structures/RDX/1b48dd677a.in
- CSP_Structures/RDX/9a4fcf7735.in
- CSP_Structures/RDX/3fb49a2473.in
- CSP_Structures/RDX/f607e9b978.in
- CSP_Structures/RDX/f37f851ff2.in
- CSP_Structures/RDX/7d0882e8a9.in
- CSP_Structures/RDX/ddd2c6c2ae.in
- CSP_Structures/RDX/8badfe5526.in
- CSP_Structures/RDX/c6e691142b.in
- CSP_Structures/RDX/6e0d5486e0.in
- CSP_Structures/RDX/692d7f98cb.in
- CSP_Structures/RDX/46a6dd16ee.in
- CSP_Structures/RDX/d234bd7908.in
- CSP_Structures/RDX/5b78cda446.in
- CSP_Structures/RDX/6fa17c1416.in
- CSP_Structures/HMX/
- CSP_Structures/HMX/67c4f914ae.in
- CSP_Structures/HMX/1c62afdd60.in
- CSP_Structures/HMX/b11dc457e8.in
- CSP_Structures/HMX/4223c518cd.in
- CSP_Structures/HMX/37678c256c.in
- CSP_Structures/HMX/1c86ee1080.in
- CSP_Structures/HMX/2e43d5bc10.in
- CSP_Structures/HMX/33643cfa4b.in
- CSP_Structures/HMX/9c4afb6d06.in
- CSP_Structures/HMX/04fcce3d18.in
- CSP_Structures/HMX/1ab28c44c4.in
- CSP_Structures/HMX/1145096902.in
- CSP_Structures/HMX/20f557271c.in
- CSP_Structures/HMX/geometry_029a9458bb.in
- CSP_Structures/HMX/64b2e5afc9.in
- CSP_Structures/HMX/3d4e956d31.in
- CSP_Structures/HMX/884b8d1c9f.in
- CSP_Structures/HMX/5ca5071636.in
- CSP_Structures/HMX/01e5a602da.in
- CSP_Structures/HMX/3ce8841ab5.in
- CSP_Structures/HMX/2288b37967.in
- CSP_Structures/HMX/0b053e9ecd.in
- CSP_Structures/HMX/43985b0d5c.in
- CSP_Structures/HMX/83b9935540.in
- CSP_Structures/HMX/320ddb8ef7.in
- CSP_Structures/HMX/165d0ea35c.in
- CSP_Structures/HMX/66b5848917.in
- CSP_Structures/HMX/5c0d8b0863.in
- CSP_Structures/HMX/90ec160b8d.in
- CSP_Structures/HMX/0c4a96bbc9.in
- CSP_Structures/HMX/0f354829b5.in
- CSP_Structures/HMX/036a965add.in
- CSP_Structures/HMX/geometry_74116b4450.in
- CSP_Structures/HMX/0080cc7f30.in
- CSP_Structures/HMX/7c3f9a7efd.in
- CSP_Structures/LLM/
- CSP_Structures/LLM/geometry_ef0ea66f6f.in
- CSP_Structures/LLM/b9c769ae79.in
- CSP_Structures/LLM/e0979f9d31.in
- CSP_Structures/LLM/33558c630c.in
- CSP_Structures/LLM/0d368a48c2.in
- CSP_Structures/LLM/a5f7b3f2d5.in
- CSP_Structures/LLM/80848a3105.in
- CSP_Structures/LLM/geometry_0554fd7b7e.in
- CSP_Structures/LLM/8d7b3e3d72.in
- CSP_Structures/LLM/33c92d235c.in
- CSP_Structures/LLM/273819b1ef.in
- CSP_Structures/LLM/geometry_eaf86d4002.in
- CSP_Structures/LLM/36b59d2f9b.in
- CSP_Structures/LLM/geometry_8e7a98e04f.in
