# Supplementary material for: Ab Initio Crystal Structure Prediction of the Energetic Materials LLM-105, RDX, and HMX
Source: Cryst Growth Des. 2023 Aug 17;23(9):6275–89. doi: 10.1021/acs.cgd.3c00027 (PMC10763925; doi:10.1021/acs.cgd.3c00027)
Supplement: Supplementary file 2 — cg3c00027_si_002.zip [file cg3c00027_si_002.zip › CSP_Structures/RDX/943d91aff1.in]

lattice_vector 10.09479098 0.00146226 0.00427144
lattice_vector -0.00173493 13.00659 -0.00038935
lattice_vector 0.00272385 0.00032813 13.48326665
atom 0.82084 14.31784 -0.31997 O
atom 1.70102 13.50024 -0.58096 N
atom 1.92380 13.00786 -1.68419 O
atom 2.59505 13.16366 0.45594 N
atom 3.34052 11.90992 0.35284 C
atom 2.64401 10.83154 1.04041 N
atom 1.78922 9.99296 0.27469 N
atom 1.96563 9.99051 -0.93951 O
atom 1.01434 9.28045 0.90299 O
atom 2.25816 11.11120 2.40662 C
atom 1.55967 12.40588 2.44373 N
atom 2.22757 13.54484 1.80419 C
atom 1.55068 14.39911 1.78687 H
atom 3.15553 13.80694 2.33450 H
atom 0.67283 12.65142 3.45310 N
atom 0.26540 11.67675 4.10126 O
atom 0.32467 13.82338 3.63415 O
atom 1.59275 10.33086 2.77936 H
atom 3.17398 11.16594 3.01534 H
atom 3.52385 11.64526 -0.68928 H
atom 4.29442 12.05363 0.87539 H
atom 9.27203 -1.30993 13.80759 O
atom 8.39174 -0.49242 14.06849 N
atom 8.16886 -0.00001 15.17169 O
atom 7.49785 -0.15582 13.03148 N
atom 6.75245 1.09799 13.13446 C
atom 7.44907 2.17630 12.44690 N
atom 8.30372 3.01498 13.21267 N
atom 8.12715 3.01751 14.42684 O
atom 9.07862 3.72751 12.58441 O
atom 7.83509 1.89657 11.08076 C
atom 8.53360 0.60186 11.04386 N
atom 7.86547 -0.53706 11.68330 C
atom 8.54231 -1.39137 11.70074 H
atom 6.93757 -0.79910 11.15284 H
atom 9.42032 0.35617 10.03443 N
atom 9.82732 1.33070 9.38577 O
atom 9.76786 -0.81591 9.85296 O
atom 8.50058 2.67687 10.70809 H
atom 6.91937 1.84181 10.47189 H
atom 6.56908 1.36270 14.17656 H
atom 5.79857 0.95431 12.61187 H
atom 4.22242 7.81515 13.80573 O
atom 3.34269 6.99698 14.06641 N
atom 3.12010 6.50416 15.16948 O
atom 2.44895 6.66015 13.02931 N
atom 1.70412 5.40599 13.13206 C
atom 2.40135 4.32805 12.44454 N
atom 3.25636 3.48977 13.21045 N
atom 3.07972 3.48727 14.42460 O
atom 4.03214 2.77808 12.58234 O
atom 2.78751 4.60805 11.07851 C
atom 3.48540 5.90313 11.04184 N
atom 2.81656 7.04169 11.68121 C
atom 3.49295 7.89635 11.69884 H
atom 1.88862 7.30332 11.15062 H
atom 4.37192 6.14934 10.03233 N
atom 4.77897 5.17511 9.38323 O
atom 4.71849 7.32165 9.85058 O
atom 3.45348 3.82809 10.70596 H
atom 1.87189 4.66235 10.46943 H
atom 1.52060 5.14112 14.17410 H
atom 0.75030 5.54928 12.60926 H
atom 5.87019 5.19267 -0.31843 O
atom 6.74977 6.01100 -0.57918 N
atom 6.97242 6.50357 -1.68235 O
atom 7.64365 6.34782 0.45782 N
atom 8.38845 7.60199 0.35496 C
atom 7.69125 8.67995 1.04249 N
atom 6.83609 9.51808 0.27660 N
atom 7.01292 9.52085 -0.93753 O
atom 6.06047 10.22992 0.90474 O
atom 7.30520 8.39998 2.40858 C
atom 6.60735 7.10488 2.44538 N
atom 7.27615 5.96633 1.80596 C
atom 6.59980 5.11164 1.78845 H
atom 8.20415 5.70477 2.33648 H
atom 5.72091 6.85867 3.45495 N
atom 5.31345 7.83296 4.10368 O
atom 5.37400 5.68640 3.63641 O
atom 6.63926 9.17994 2.78119 H
atom 8.22088 8.34569 3.01755 H
atom 8.57185 7.86683 -0.68711 H
atom 9.34233 7.45874 0.87768 H
atom 5.86996 -1.31226 7.05774 O
atom 6.75088 -0.49632 7.32155 N
atom 6.97557 -0.00982 8.42704 O
atom 7.64288 -0.15438 6.28502 N
atom 8.39025 1.09765 6.39373 C
atom 7.69397 2.18043 5.71292 N
atom 6.84120 3.01586 6.48437 N
atom 7.02046 3.01280 7.69818 O
atom 6.06407 3.73032 5.86120 O
atom 7.30605 1.90847 4.34576 C
atom 6.60603 0.61469 4.30250 N
atom 7.27348 -0.52837 4.93540 C
atom 6.59570 -1.38200 4.94921 H
atom 8.20059 -0.78855 4.40265 H
atom 5.72004 0.37513 3.29092 N
atom 5.31454 1.35327 2.64688 O
atom 5.37137 -0.79570 3.10339 O
atom 6.64104 2.69159 3.97804 H
atom 8.22122 1.85594 3.73575 H
atom 8.57569 1.35644 7.43694 H
atom 9.34308 0.95527 5.86891 H
atom 4.22304 14.32038 6.43006 O
atom 3.34233 13.50425 6.16608 N
atom 3.11773 13.01800 5.06045 O
atom 2.45004 13.16237 7.20237 N
atom 1.70266 11.91036 7.09348 C
atom 2.39883 10.82753 7.77431 N
atom 3.25168 9.99213 7.00297 N
atom 3.07248 9.99511 5.78914 O
atom 4.02861 9.27753 7.62623 O
atom 2.78647 11.09938 9.14160 C
atom 3.48633 12.39318 9.18520 N
atom 2.81916 13.53627 8.55211 C
atom 3.49701 14.38985 8.53853 H
atom 1.89194 13.79649 9.08462 H
atom 4.37257 12.63259 10.19658 N
atom 4.77867 11.65428 10.83996 O
atom 4.72205 13.80327 10.38351 O
atom 3.45144 10.31627 9.50941 H
atom 1.87115 11.15178 9.75139 H
atom 1.51735 11.65163 6.05022 H
atom 0.74976 12.05273 7.61818 H
atom 9.27288 5.19126 6.43284 O
atom 8.39136 6.00641 6.16852 N
atom 8.16641 6.49215 5.06275 O
atom 7.49871 6.34781 7.20465 N
atom 6.75051 7.59932 7.09546 C
atom 7.44594 8.68273 7.77612 N
atom 8.29818 9.51863 7.00473 N
atom 8.11870 9.51578 5.79094 O
atom 9.07381 10.23467 7.62803 O
atom 7.83362 8.41138 9.14349 C
atom 8.53426 7.11803 9.18743 N
atom 7.86788 5.97442 8.55451 C
atom 8.54624 5.12123 8.54123 H
atom 6.94072 5.71377 9.08692 H
atom 9.42085 6.87944 10.19866 N
atom 9.82646 7.85815 10.84174 O
atom 9.77091 5.70898 10.38597 O
atom 8.49808 9.19495 9.51125 H
atom 6.91826 8.35850 9.75318 H
atom 6.56506 7.85771 6.05215 H
atom 5.79770 7.45643 7.62018 H
atom 0.81995 7.81711 7.05442 O
atom 1.70145 7.00195 7.31869 N
atom 1.92635 6.51606 8.42440 O
atom 2.59389 6.66031 6.28245 N
atom 3.34202 5.40877 6.39164 C
atom 2.64659 4.32538 5.71095 N
atom 1.79437 3.48944 6.48234 N
atom 1.97389 3.49222 7.69612 O
atom 1.01886 2.77328 5.85901 O
atom 2.25886 4.59677 4.34361 C
atom 1.55816 5.89011 4.29975 N
atom 2.22463 7.03372 4.93262 C
atom 1.54630 7.88693 4.94596 H
atom 3.15175 7.29431 4.40011 H
atom 0.67184 6.12879 3.28828 N
atom 0.26617 5.15010 2.64521 O
atom 0.32176 7.29925 3.10104 O
atom 1.59443 3.81319 3.97584 H
atom 3.17419 4.64973 3.73389 H
atom 3.52739 5.15038 7.43496 H
atom 4.29488 5.55162 5.86699 H
