# Supplementary material for: Ab Initio Crystal Structure Prediction of the Energetic Materials LLM-105, RDX, and HMX
Source: Cryst Growth Des. 2023 Aug 17;23(9):6275–89. doi: 10.1021/acs.cgd.3c00027 (PMC10763925; doi:10.1021/acs.cgd.3c00027)
Supplement: Supplementary file 2 — cg3c00027_si_002.zip [file cg3c00027_si_002.zip › CSP_Structures/RDX/f25e77b6da.in]

lattice_vector -11.19008179 -0.02992916 2.4665949
lattice_vector -0.01390761 -13.78949091 -0.00907102
lattice_vector -2.32846465 0.02404038 11.68001804
atom -3.46525 -0.23540 15.85493 O
atom -4.09449 0.03369 14.83136 N
atom -4.64730 1.11275 14.58662 O
atom -4.17615 -0.94135 13.86093 N
atom -5.07169 -0.73643 12.71528 C
atom -4.55599 -1.50682 11.60111 N
atom -3.64165 -0.84700 10.73480 N
atom -3.62557 0.38040 10.78266 O
atom -2.99974 -1.55268 9.96626 O
atom -4.31222 -2.91643 11.88640 C
atom -3.49859 -3.08100 13.09115 N
atom -3.95901 -2.34069 14.24788 C
atom -3.22583 -2.39254 15.05370 H
atom -4.91282 -2.79512 14.56090 H
atom -2.10792 -3.22797 12.92681 N
atom -1.73006 -3.67176 11.84093 O
atom -1.39627 -2.97879 13.89005 O
atom -3.82729 -3.39780 11.03982 H
atom -5.28606 -3.38020 12.08264 H
atom -5.10882 0.32204 12.45900 H
atom -6.08373 -1.10536 12.93799 H
atom -5.82863 -3.00672 9.28477 O
atom -6.53884 -3.25414 8.32012 N
atom -6.15973 -3.69741 7.23445 O
atom -7.92973 -3.10606 8.48234 N
atom -8.74139 -2.93959 7.27672 C
atom -8.98535 -1.52950 6.99402 N
atom -8.07090 -0.86809 6.12922 N
atom -7.42839 -1.57235 5.35987 O
atom -8.05511 0.35919 6.17914 O
atom -9.50280 -0.76119 8.10866 C
atom -8.60920 -0.96833 9.25570 N
atom -8.39197 -2.36878 9.63995 C
atom -7.65981 -2.42192 10.44657 H
atom -9.34598 -2.82417 9.95094 H
atom -8.53315 0.00316 10.22984 N
atom -9.08705 1.08229 9.98696 O
atom -7.90797 -0.26888 11.25505 O
atom -9.53904 0.29778 7.85425 H
atom -10.51540 -1.13012 8.32892 H
atom -8.25432 -3.41829 6.42989 H
atom -9.71518 -3.40469 7.46990 H
atom -10.08335 -13.56504 -1.73585 O
atom -9.45506 -13.83330 -0.71147 N
atom -8.90230 -14.91213 -0.46544 O
atom -9.37276 -12.85677 0.25735 N
atom -8.47746 -13.06045 1.40353 C
atom -8.99241 -12.28717 2.51599 N
atom -9.90789 -12.94386 3.38339 N
atom -9.92598 -14.17133 3.33777 O
atom -10.54875 -12.23577 4.15058 O
atom -9.23403 -10.87776 2.22786 C
atom -10.04718 -10.71452 1.02264 N
atom -9.58762 -11.45773 -0.13248 C
atom -10.32056 -11.40641 -0.93852 H
atom -8.63301 -11.00551 -0.44620 H
atom -11.43773 -10.56507 1.18640 N
atom -11.81529 -10.11924 2.27145 O
atom -12.14934 -10.81435 0.22315 O
atom -9.71839 -10.39403 3.07343 H
atom -8.25947 -10.41580 2.03081 H
atom -8.44163 -14.11846 1.66192 H
atom -7.46497 -12.69313 1.18013 H
atom -7.71687 -10.78587 4.82856 O
atom -7.00651 -10.53802 5.79296 N
atom -7.38517 -10.09249 6.87785 O
atom -5.61582 -10.68858 5.63120 N
atom -4.80454 -10.85383 6.83718 C
atom -4.56318 -12.26378 7.12306 N
atom -5.47879 -12.92164 7.98925 N
atom -6.12018 -12.21457 8.75701 O
atom -5.49690 -14.14898 7.94195 O
atom -4.04693 -13.03546 6.01010 C
atom -4.94030 -12.82932 4.86269 N
atom -5.15473 -11.42925 4.47530 C
atom -5.88665 -11.37649 3.66845 H
atom -4.19984 -10.97633 4.16343 H
atom -5.01650 -13.80209 3.88962 N
atom -4.46340 -14.88137 4.13408 O
atom -5.64098 -13.53109 2.86381 O
atom -4.01239 -14.09394 6.26684 H
atom -3.03375 -12.66859 5.78903 H
atom -5.29062 -10.37229 7.68299 H
atom -3.82987 -10.39102 6.64289 H
atom -4.50069 -7.19364 -2.97791 O
atom -3.86941 -6.91351 -1.95841 N
atom -3.31783 -5.83167 -1.72474 O
atom -3.78247 -7.88037 -0.98047 N
atom -2.88264 -7.66435 0.15991 C
atom -3.39017 -8.42955 1.28137 N
atom -4.30316 -7.76740 2.14761 N
atom -4.32165 -6.54038 2.09406 O
atom -4.94197 -8.47074 2.92086 O
atom -3.63010 -9.84184 1.00720 C
atom -4.44833 -10.01784 -0.19279 N
atom -3.99777 -9.28301 -1.35686 C
atom -4.73693 -9.34152 -2.15669 H
atom -3.04501 -9.73641 -1.67442 H
atom -5.83701 -10.17621 -0.02211 N
atom -6.20653 -10.62152 1.06615 O
atom -6.55490 -9.93551 -0.98288 O
atom -4.10990 -10.31855 1.85918 H
atom -2.65577 -10.30432 0.81073 H
atom -2.84954 -6.60412 0.40930 H
atom -1.87006 -8.03001 -0.06517 H
atom -13.31274 -9.93943 6.08972 O
atom -12.59584 -10.17954 7.05126 N
atom -12.96630 -10.62523 8.13912 O
atom -11.20702 -10.02032 6.88221 N
atom -10.39050 -9.84219 8.08305 C
atom -10.15131 -8.42956 8.35510 N
atom -11.06491 -7.76652 9.21997 N
atom -11.70391 -8.46871 9.99391 O
atom -11.08296 -6.53948 9.16517 O
atom -9.64292 -7.66599 7.23314 C
atom -10.54126 -7.88437 6.09180 N
atom -10.75543 -9.28775 5.71723 C
atom -11.49387 -9.34799 4.91683 H
atom -9.80248 -9.74177 5.40101 H
atom -10.62039 -6.92071 5.10974 N
atom -10.06920 -5.83827 5.34345 O
atom -11.24541 -7.20250 4.08722 O
atom -9.61104 -6.60527 7.48051 H
atom -8.62974 -8.03128 7.00990 H
atom -10.87189 -10.31723 8.93503 H
atom -9.41593 -10.30519 7.88916 H
atom -9.05065 -6.59512 17.09761 O
atom -9.68090 -6.87659 16.07801 N
atom -10.23264 -7.95888 15.84595 O
atom -9.76721 -5.91156 15.09811 N
atom -10.66727 -6.12936 13.95827 C
atom -10.15913 -5.36748 12.83488 N
atom -9.24739 -6.03303 11.96972 N
atom -9.23102 -7.25999 12.02588 O
atom -8.60788 -5.33245 11.19466 O
atom -9.91683 -3.95496 13.10560 C
atom -9.09815 -3.77734 14.30510 N
atom -9.54954 -4.50852 15.47114 C
atom -8.80984 -4.44932 16.27048 H
atom -10.50122 -4.05243 15.78821 H
atom -7.70931 -3.62147 14.13373 N
atom -7.33946 -3.17868 13.04454 O
atom -6.99137 -3.86199 15.09452 O
atom -9.43610 -3.48121 12.25249 H
atom -10.89030 -3.49016 13.30079 H
atom -10.70130 -7.19022 13.71179 H
atom -11.67947 -5.76214 14.18255 H
atom -0.23266 -3.85887 8.02138 O
atom -0.95011 -3.61900 7.06017 N
atom -0.57986 -3.17611 5.97108 O
atom -2.33894 -3.77673 7.23032 N
atom -3.15660 -3.95584 6.03026 C
atom -3.39846 -5.36856 5.76123 N
atom -2.48646 -6.03507 4.89727 N
atom -1.84681 -5.33533 4.12148 O
atom -2.47042 -7.26187 4.95461 O
atom -3.90680 -6.12889 6.88528 C
atom -3.00636 -5.91024 8.02519 N
atom -2.79041 -4.50632 8.39715 C
atom -2.05124 -4.44534 9.19680 H
atom -3.74259 -4.05053 8.71325 H
atom -2.93114 -6.87176 9.00974 N
atom -3.48492 -7.95336 8.77801 O
atom -2.30682 -6.58897 10.03236 O
atom -3.94106 -7.19002 6.63996 H
atom -4.91901 -5.76121 7.10902 H
atom -2.67468 -3.48346 5.17709 H
atom -4.13014 -3.49060 6.22375 H
