# Supplementary material for: Ab Initio Crystal Structure Prediction of the Energetic Materials LLM-105, RDX, and HMX
Source: Cryst Growth Des. 2023 Aug 17;23(9):6275–89. doi: 10.1021/acs.cgd.3c00027 (PMC10763925; doi:10.1021/acs.cgd.3c00027)
Supplement: Supplementary file 2 — cg3c00027_si_002.zip [file cg3c00027_si_002.zip › CSP_Structures/RDX/bce0a8716f.in]

lattice_vector 10.5998994 -0.09047471 -0.02958091
lattice_vector -0.06088226 12.72078994 0.05643007
lattice_vector -0.0134598 0.00300184 12.83239719
atom 9.35288 -0.59200 3.53874 O
atom 8.63101 -0.85811 2.57444 N
atom 8.43676 -1.97529 2.10335 O
atom 7.90625 0.19936 2.02039 N
atom 7.23892 0.04225 0.73382 C
atom 7.94616 0.79362 -0.30148 N
atom 9.02996 0.12341 -0.93713 N
atom 9.01256 -1.10170 -0.90236 O
atom 9.84418 0.82588 -1.52985 O
atom 8.15256 2.20143 0.02219 C
atom 8.76963 2.32572 1.33870 N
atom 8.18009 1.56781 2.43268 C
atom 8.85590 1.57795 3.29076 H
atom 7.21835 2.03618 2.69434 H
atom 10.01504 2.91173 1.46834 N
atom 10.38365 3.61739 0.52338 O
atom 10.63062 2.73363 2.51899 O
atom 8.78329 2.68294 -0.72508 H
atom 7.16030 2.66745 0.03900 H
atom 7.15924 -1.01298 0.47247 H
atom 6.23534 0.47908 0.81796 H
atom 0.98709 12.81324 8.63017 O
atom 1.82740 13.22452 9.42891 N
atom 2.07648 14.39318 9.68694 O
atom 2.66234 12.25628 10.03121 N
atom 3.40860 12.64425 11.22768 C
atom 2.70088 12.25326 12.44843 N
atom 1.83250 13.20176 13.03613 N
atom 2.06329 14.38303 12.80364 O
atom 0.96451 12.76990 13.79562 O
atom 2.29020 10.85528 12.48970 C
atom 1.54462 10.56734 11.27103 N
atom 2.21640 10.87518 10.01139 C
atom 1.52859 10.69943 9.18391 H
atom 3.11411 10.24787 9.91267 H
atom 0.41867 9.78839 11.30144 N
atom 0.12507 9.28427 12.39562 O
atom -0.21144 9.65545 10.25374 O
atom 1.66694 10.65764 13.36240 H
atom 3.20918 10.25290 12.53331 H
atom 3.60268 13.71817 11.21995 H
atom 4.35260 12.08494 11.21277 H
atom 6.48438 5.71384 9.26460 O
atom 7.27705 5.48155 10.17927 N
atom 7.60748 4.37277 10.58863 O
atom 7.92887 6.58546 10.74183 N
atom 8.63930 6.45699 12.00868 C
atom 7.90701 7.14253 13.07580 N
atom 6.84909 6.40868 13.67791 N
atom 6.88719 5.18735 13.56702 O
atom 6.02272 7.05557 14.31909 O
atom 7.62230 8.54558 12.77897 C
atom 6.93371 8.62052 11.49811 N
atom 7.53847 7.93481 10.36148 C
atom 6.82767 7.90663 9.53325 H
atom 8.45355 8.47698 10.07873 H
atom 5.73928 9.29410 11.37698 N
atom 5.42944 10.03545 12.32006 O
atom 5.09445 9.13253 10.34354 O
atom 6.99997 8.99357 13.55407 H
atom 8.59241 9.05720 12.72446 H
atom 8.79878 5.40568 12.25172 H
atom 9.60517 6.97128 11.91563 H
atom 2.87269 8.31310 1.74853 O
atom 2.96475 7.45544 0.87718 N
atom 3.45059 7.60623 -0.24268 O
atom 2.36878 6.20471 1.15037 N
atom 2.65037 5.10789 0.24767 C
atom 3.63331 4.22063 0.87534 N
atom 4.44725 3.46765 0.06718 N
atom 4.50792 3.77241 -1.12438 O
atom 5.07846 2.55253 0.60971 O
atom 3.29144 3.74254 2.21732 C
atom 3.07739 4.90263 3.06153 N
atom 2.08672 5.84478 2.53744 C
atom 2.04123 6.74448 3.15077 H
atom 1.11625 5.33199 2.56470 H
atom 4.24969 5.45419 3.65756 N
atom 5.23142 4.72490 3.73000 O
atom 4.14689 6.58716 4.12021 O
atom 4.09215 3.11531 2.60730 H
atom 2.34467 3.18224 2.19551 H
atom 3.05679 5.49464 -0.68607 H
atom 1.71173 4.55974 0.07811 H
atom 5.17297 11.11919 2.69038 O
atom 4.19823 11.85324 2.79770 N
atom 4.09540 12.99734 2.36334 O
atom 3.03226 11.29397 3.39988 N
atom 2.04780 12.22826 3.94788 C
atom 2.34434 12.56622 5.33787 N
atom 2.94319 13.81112 5.62494 N
atom 2.83816 14.68523 4.77121 O
atom 3.44507 13.94237 6.74084 O
atom 2.63185 11.45431 6.22064 C
atom 3.60767 10.57610 5.56982 N
atom 3.25434 10.12017 4.22282 C
atom 4.05316 9.50164 3.81544 H
atom 2.30923 9.55724 4.24260 H
atom 4.42319 9.80430 6.35962 N
atom 4.49533 10.08953 7.55545 O
atom 5.04473 8.89510 5.79687 O
atom 3.04730 11.82470 7.15714 H
atom 1.69345 10.90561 6.38925 H
atom 1.99638 13.13711 3.34852 H
atom 1.07689 11.71612 3.92306 H
atom 6.50704 -0.70308 9.91523 O
atom 7.31410 -0.90719 9.00682 N
atom 7.67139 -2.00300 8.58713 O
atom 7.95210 0.21829 8.46578 N
atom 8.66256 0.11850 7.19525 C
atom 7.91269 0.79059 6.13077 N
atom 6.87591 0.03066 5.52112 N
atom 6.94555 -1.18927 5.62722 O
atom 6.03652 0.65831 4.87835 O
atom 7.57606 2.17822 6.43805 C
atom 6.86547 2.19726 7.71026 N
atom 7.51353 1.55006 8.84889 C
atom 6.81254 1.49559 9.68391 H
atom 8.41004 2.12797 9.12341 H
atom 5.73149 2.95668 7.87422 N
atom 5.43404 3.71396 6.93978 O
atom 5.10913 2.82905 8.92636 O
atom 6.94569 2.61155 5.66093 H
atom 8.52598 2.72545 6.50988 H
atom 8.84872 -0.92667 6.94479 H
atom 9.61411 0.65772 7.29139 H
atom 1.01597 6.49891 10.67325 O
atom 1.85686 6.88544 9.86266 N
atom 2.12100 8.04553 9.58362 O
atom 2.67296 5.89446 9.27072 N
atom 3.41882 6.25302 8.06475 C
atom 2.69376 5.86210 6.85397 N
atom 1.84665 6.82098 6.25570 N
atom 2.10356 7.99980 6.47185 O
atom 0.96783 6.39918 5.50221 O
atom 2.25170 4.47417 6.83216 C
atom 1.50656 4.22030 8.05973 N
atom 2.20094 4.52320 9.30960 C
atom 1.52009 4.36794 10.14682 H
atom 3.08797 3.88072 9.40317 H
atom 0.39065 3.42659 8.04895 N
atom 0.08619 2.91528 6.96121 O
atom -0.22485 3.29312 9.10502 O
atom 1.61749 4.28173 5.96626 H
atom 3.15657 3.85069 6.78808 H
atom 3.63511 7.32252 8.05824 H
atom 4.35105 5.67453 8.07862 H
atom 9.34066 5.75273 2.82406 O
atom 8.62487 5.49307 3.79469 N
atom 8.43760 4.37955 4.27747 O
atom 7.89819 6.55300 4.34122 N
atom 7.22573 6.40250 5.62605 C
atom 7.92613 7.16358 6.65814 N
atom 8.99776 6.50122 7.31525 N
atom 8.97630 5.27526 7.30024 O
atom 9.80952 7.20943 7.90581 O
atom 8.13036 8.56914 6.32572 C
atom 8.75316 8.68588 5.01191 N
atom 8.17066 7.91932 3.92037 C
atom 8.85142 7.92415 3.06623 H
atom 7.20970 8.38367 3.64891 H
atom 9.99636 9.27647 4.88325 N
atom 10.36380 9.98116 5.82926 O
atom 10.61199 9.10160 3.83212 O
atom 8.75549 9.05816 7.07271 H
atom 7.13646 9.03106 6.30043 H
atom 7.14935 5.34904 5.89467 H
atom 6.22033 6.83360 5.53487 H
