# Supplementary material for: Ab Initio Crystal Structure Prediction of the Energetic Materials LLM-105, RDX, and HMX
Source: Cryst Growth Des. 2023 Aug 17;23(9):6275–89. doi: 10.1021/acs.cgd.3c00027 (PMC10763925; doi:10.1021/acs.cgd.3c00027)
Supplement: Supplementary file 2 — cg3c00027_si_002.zip [file cg3c00027_si_002.zip › CSP_Structures/RDX/1b48dd677a.in]

lattice_vector 7.72070173 0.05308328 0.03620391
lattice_vector 0.07979652 7.66435716 0.02439184
lattice_vector 0.02242382 0.25413018 28.96639201
atom 2.46941 2.64942 10.47695 O
atom 2.40920 3.12973 9.35142 N
atom 3.26908 3.81329 8.80155 O
atom 1.27517 2.78073 8.56548 N
atom 0.92608 3.67758 7.46323 C
atom -0.04031 4.68106 7.88614 N
atom 0.33049 6.01274 8.01559 N
atom 1.43887 6.33117 7.57721 O
atom -0.49784 6.77878 8.49976 O
atom -1.21513 4.18003 8.58771 C
atom -0.81559 3.26909 9.64910 N
atom 0.12009 2.22154 9.27131 C
atom 0.43315 1.66896 10.15803 H
atom -0.38324 1.54248 8.57313 H
atom -0.87665 3.67967 10.98137 N
atom -1.45152 4.74100 11.21450 O
atom -0.40325 2.91386 11.82153 O
atom -1.79958 5.00846 8.99072 H
atom -1.81606 3.60581 7.86960 H
atom 1.81878 4.16388 7.06847 H
atom 0.44691 3.06330 6.68938 H
atom 0.74783 7.57454 16.53116 O
atom 0.19826 7.02816 15.58150 N
atom -0.59571 7.55628 14.80391 O
atom 0.60567 5.70711 15.27342 N
atom -0.27028 4.88706 14.43623 C
atom -1.14508 4.03764 15.23430 N
atom -2.46649 4.45891 15.47870 N
atom -2.89328 5.38176 14.78940 O
atom -3.10821 3.82037 16.30652 O
atom -0.46435 3.25196 16.25972 C
atom 0.40749 4.10773 17.05034 N
atom 1.31944 4.96078 16.30893 C
atom 1.82175 5.64749 16.99145 H
atom 2.05628 4.32363 15.80021 H
atom 0.09111 4.40327 18.37319 N
atom -0.78115 3.71793 18.90322 O
atom 0.75160 5.28482 18.92637 O
atom -1.18985 2.75891 16.90653 H
atom 0.15283 2.49760 15.75440 H
atom -0.85368 5.51188 13.76045 H
atom 0.37462 4.21703 13.85202 H
atom 5.72851 5.99337 25.03797 O
atom 5.86575 5.44710 23.94721 N
atom 4.99819 4.85731 23.30964 O
atom 7.13166 5.58654 23.33087 N
atom 7.45898 4.73216 22.19350 C
atom 8.26734 3.58605 22.60227 N
atom 7.66772 2.31704 22.68081 N
atom 6.57714 2.18692 22.12594 O
atom 8.31555 1.42937 23.22659 O
atom 9.41187 3.88928 23.45954 C
atom 9.02311 4.75381 24.56563 N
atom 8.26482 5.93958 24.17977 C
atom 7.92416 6.48649 25.05936 H
atom 8.92994 6.57945 23.58967 H
atom 8.81234 4.17927 25.83380 N
atom 9.27055 3.05459 26.01702 O
atom 8.24757 4.87874 26.67464 O
atom 9.85635 2.96810 23.83516 H
atom 10.14161 4.44284 22.85539 H
atom 6.55134 4.38923 21.69365 H
atom 8.06460 5.32440 21.49406 H
atom 5.70188 1.53601 3.41580 O
atom 6.53394 1.53943 2.51213 N
atom 7.31540 0.63328 2.23292 O
atom 6.51304 2.66647 1.65979 N
atom 7.54557 2.78648 0.64379 C
atom 8.57138 3.72363 1.08825 N
atom 9.89987 3.48803 0.83703 N
atom 10.19419 2.38345 0.36538 O
atom 10.69093 4.39177 1.10512 O
atom 8.10988 5.02537 1.56459 C
atom 7.11330 4.80164 2.59533 N
atom 6.01201 3.92585 2.21146 C
atom 5.36310 3.72991 3.06499 H
atom 5.44159 4.43120 1.42661 H
atom 7.56593 4.73785 3.93158 N
atom 8.66011 5.23703 4.17467 O
atom 6.79767 4.23896 4.75238 O
atom 8.95063 5.60502 1.94909 H
atom 7.62426 5.57220 0.74216 H
atom 8.00069 1.81256 0.45439 H
atom 7.06633 3.18247 -0.26486 H
atom 1.40510 5.74236 10.64197 O
atom 1.39251 6.58235 11.53755 N
atom 0.48814 7.37377 11.78720 O
atom 2.50279 6.55900 12.41747 N
atom 2.59381 7.59888 13.42505 C
atom 3.51158 8.64281 12.97126 N
atom 3.33797 9.93413 13.41433 N
atom 2.27384 10.19217 13.99081 O
atom 4.24620 10.73068 13.18156 O
atom 4.83092 8.19613 12.51279 C
atom 4.63079 7.18903 11.49278 N
atom 3.77488 6.07398 11.88179 C
atom 3.59747 5.41244 11.03389 H
atom 4.28348 5.52141 12.67779 H
atom 4.57941 7.62410 10.15071 N
atom 5.05834 8.72653 9.90123 O
atom 4.11229 6.83406 9.33183 O
atom 5.39622 9.04324 12.12276 H
atom 5.38446 7.72940 13.34136 H
atom 1.61068 8.04312 13.58975 H
atom 2.98178 7.13246 14.34539 H
atom 2.46582 2.62601 3.61583 O
atom 2.98228 2.56240 4.72490 N
atom 3.69056 3.41655 5.25218 O
atom 2.64760 1.43055 5.51986 N
atom 3.55508 1.09266 6.61592 C
atom 4.56270 0.13386 6.18789 N
atom 5.89677 0.49776 6.08427 N
atom 6.21261 1.60258 6.53433 O
atom 6.66741 -0.33093 5.60766 O
atom 4.06671 -1.04836 5.49579 C
atom 3.14524 -0.65865 4.44062 N
atom 2.09168 0.26862 4.82184 C
atom 1.53159 0.57519 3.93770 H
atom 1.42139 -0.23790 5.52565 H
atom 3.55073 -0.71558 3.10671 N
atom 4.61365 -1.28381 2.86828 O
atom 2.78081 -0.24111 2.27091 O
atom 4.89718 -1.62627 5.08729 H
atom 3.50365 -1.65275 6.22034 H
atom 4.03590 1.99018 7.00629 H
atom 2.94820 0.61067 7.39420 H
atom 7.02667 1.07478 26.07854 O
atom 6.73852 0.68529 27.20296 N
atom 7.44387 0.00023 27.94177 O
atom 5.51385 1.15016 27.76511 N
atom 4.84048 0.24546 28.70035 C
atom 3.92338 -0.65555 28.01243 N
atom 4.33752 -1.96139 27.70369 N
atom 5.38500 -2.35194 28.22089 O
atom 3.58677 -2.63085 27.00549 O
atom 2.97785 -0.00665 27.11407 C
atom 3.68416 0.91465 26.23797 N
atom 4.59780 1.85134 26.86859 C
atom 5.14384 2.39991 26.10116 H
atom 4.02139 2.54833 27.49022 H
atom 3.68930 0.74597 24.86672 N
atom 3.02331 -0.18075 24.40853 O
atom 4.32648 1.57410 24.20959 O
atom 2.44324 -0.75297 26.52558 H
atom 2.26942 0.56646 27.72650 H
atom 5.56819 -0.31943 29.28189 H
atom 4.22941 0.86589 29.36823 H
atom 4.47935 8.22107 16.76129 O
atom 5.10268 7.64023 17.64590 N
atom 5.64809 6.54068 17.55386 O
atom 5.28827 8.32844 18.86147 N
atom 5.68245 7.55793 20.03744 C
atom 4.52997 7.27980 20.89420 N
atom 3.86798 6.04035 20.74696 N
atom 4.49235 5.13610 20.20077 O
atom 2.74954 5.95144 21.24997 O
atom 3.72122 8.45240 21.22297 C
atom 3.37458 9.21147 20.02984 N
atom 4.48270 9.51734 19.13526 C
atom 4.10927 9.94362 18.20261 H
atom 5.13191 10.24420 19.63797 H
atom 2.07601 9.09131 19.48473 N
atom 1.21900 8.58209 20.20332 O
atom 1.90373 9.57727 18.37271 O
atom 2.82044 8.15312 21.76010 H
atom 4.33795 9.08823 21.86993 H
atom 6.16911 6.63087 19.73165 H
atom 6.37639 8.17745 20.61989 H
