# Supplementary material for: Ab Initio Crystal Structure Prediction of the Energetic Materials LLM-105, RDX, and HMX
Source: Cryst Growth Des. 2023 Aug 17;23(9):6275–89. doi: 10.1021/acs.cgd.3c00027 (PMC10763925; doi:10.1021/acs.cgd.3c00027)
Supplement: Supplementary file 2 — cg3c00027_si_002.zip [file cg3c00027_si_002.zip › CSP_Structures/RDX/9a4fcf7735.in]

lattice_vector 7.78030685 0.00126703 -0.05356268
lattice_vector 0.00443079 8.97668872 -0.17074426
lattice_vector 0.10797871 -0.05521699 24.13519979
atom 3.10276 2.47359 16.29847 O
atom 2.48242 1.52247 16.76931 N
atom 1.77933 1.53912 17.77266 O
atom 2.65343 0.26615 16.13106 N
atom 1.58116 -0.71028 16.29590 C
atom 0.57282 -0.58023 15.23663 N
atom -0.55825 0.23007 15.52185 N
atom -0.83352 0.40172 16.70275 O
atom -1.21087 0.63208 14.55844 O
atom 1.11395 -0.53154 13.87543 C
atom 2.22749 0.40291 13.77311 N
atom 3.25173 0.26897 14.80041 C
atom 3.99603 1.05770 14.70123 H
atom 3.74352 -0.70204 14.66869 H
atom 2.04924 1.63595 13.14086 N
atom 0.99407 1.81284 12.53524 O
atom 2.99348 2.42528 13.18519 O
atom 0.33066 -0.27020 13.16291 H
atom 1.49819 -1.53317 13.64074 H
atom 1.11897 -0.61791 17.28011 H
atom 2.03238 -1.70595 16.20391 H
atom 9.12455 5.11894 14.41209 O
atom 8.47827 4.72159 15.38157 N
atom 8.75974 4.90065 16.55979 O
atom 7.34693 3.90728 15.10710 N
atom 6.34925 3.77428 16.17612 C
atom 5.27453 4.74981 16.02466 N
atom 5.44600 6.00227 16.66983 N
atom 6.15587 6.01477 17.66838 O
atom 4.81934 6.95442 16.20950 O
atom 4.66336 4.75704 14.69995 C
atom 5.67745 4.89333 13.66297 N
atom 6.79143 3.95798 13.75180 C
atom 7.56722 4.22003 13.03134 H
atom 6.40387 2.95705 13.51973 H
atom 5.85152 6.12892 13.03435 N
atom 4.90955 6.91999 13.09208 O
atom 6.90047 6.30625 12.41817 O
atom 3.91888 5.54672 14.61074 H
atom 4.16932 3.78686 14.56981 H
atom 6.82081 3.86439 17.15606 H
atom 5.89838 2.77827 16.08579 H
atom 0.90263 6.96684 10.20355 O
atom 1.52924 6.01460 10.66370 N
atom 2.23865 6.02674 11.66265 O
atom 1.35760 4.76221 10.01847 N
atom 2.43214 3.78641 10.16983 C
atom 3.42952 3.91877 9.10050 N
atom 4.56087 4.73348 9.37427 N
atom 4.84205 4.91404 10.55232 O
atom 5.20652 5.13088 8.40443 O
atom 2.87342 3.96930 7.74536 C
atom 1.75985 4.90509 7.65661 N
atom 0.74606 4.76944 8.69405 C
atom 0.00193 5.55942 8.60483 H
atom 0.25161 3.79945 8.56417 H
atom 1.93429 6.14052 7.02777 N
atom 2.98321 6.31740 6.41146 O
atom 0.99268 6.93201 7.08563 O
atom 3.64904 4.23060 7.02449 H
atom 2.48531 2.96845 7.51396 H
atom 2.90398 3.87663 11.14962 H
atom 1.98097 2.79049 10.07994 H
atom 2.65168 0.64447 8.49708 O
atom 3.30448 0.24340 9.46076 N
atom 3.02912 0.41574 10.64156 O
atom 4.43586 -0.56649 9.17606 N
atom 5.44385 -0.69635 10.23568 C
atom 6.51609 0.28012 10.07104 N
atom 6.34451 1.53661 10.70887 N
atom 5.64172 1.55320 11.71246 O
atom 6.96456 2.48778 10.23787 O
atom 7.11483 0.28271 8.74059 C
atom 6.09098 0.41637 7.71283 N
atom 4.97736 -0.51806 7.81502 C
atom 4.19428 -0.25675 7.10227 H
atom 5.36163 -1.51968 7.58051 H
atom 5.91282 1.64943 7.08051 N
atom 6.85700 2.43879 7.12499 O
atom 4.85777 1.82627 6.47466 O
atom 7.85914 1.07142 8.64147 H
atom 7.60671 -0.68831 8.60926 H
atom 4.98131 -0.60389 11.21972 H
atom 5.89513 -1.69200 10.14398 H
atom 3.04825 2.50150 4.23115 O
atom 2.42807 1.55023 4.70183 N
atom 1.72442 1.56683 5.70483 O
atom 2.60034 0.29373 4.06426 N
atom 1.52841 -0.68318 4.22876 C
atom 0.52057 -0.55379 3.16896 N
atom -0.61120 0.25576 3.45338 N
atom -0.88694 0.42801 4.63409 O
atom -1.26327 0.65756 2.48950 O
atom 1.06240 -0.50521 1.80805 C
atom 2.17565 0.42966 1.70598 N
atom 3.19938 0.29647 2.73393 C
atom 3.94331 1.08555 2.63492 H
atom 3.69173 -0.67432 2.60275 H
atom 1.99709 1.66256 1.07348 N
atom 0.94199 1.83900 0.46764 O
atom 2.94105 2.45223 1.11780 O
atom 0.27941 -0.24441 1.09503 H
atom 1.44719 -1.50670 1.57383 H
atom 1.06567 -0.59085 5.21272 H
atom 1.98015 -1.67863 4.13722 H
atom 5.26212 5.10503 20.47137 O
atom 4.61634 4.70746 21.44109 N
atom 4.89808 4.88678 22.61920 O
atom 3.48520 3.89267 21.16702 N
atom 2.48788 3.75951 22.23636 C
atom 1.41295 4.73488 22.08530 N
atom 1.58397 5.98715 22.73092 N
atom 2.29418 5.99961 23.72925 O
atom 0.95661 6.93915 22.27119 O
atom 0.80138 4.74227 20.76085 C
atom 1.81517 4.87876 19.72356 N
atom 2.92916 3.94340 19.81190 C
atom 3.70470 4.20544 19.09118 H
atom 2.54152 2.94245 19.57999 H
atom 1.98897 6.11437 19.09501 N
atom 1.04682 6.90528 19.15285 O
atom 3.03769 6.29185 18.47849 O
atom 0.05690 5.53199 20.67199 H
atom 0.30731 3.77211 20.63065 H
atom 2.95974 3.84967 23.21615 H
atom 2.03713 2.76342 22.14615 H
atom 4.76595 6.98037 4.14341 O
atom 5.39296 6.02825 4.60329 N
atom 6.10221 6.04038 5.60233 O
atom 5.22215 4.77609 3.95748 N
atom 6.29696 3.80066 4.10874 C
atom 7.29422 3.93338 3.03929 N
atom 8.42541 4.74826 3.31297 N
atom 8.70644 4.92914 4.49102 O
atom 9.07147 5.14494 2.34311 O
atom 6.73805 3.98384 1.68420 C
atom 5.62424 4.91941 1.59561 N
atom 4.61053 4.78338 2.63306 C
atom 3.86624 5.57325 2.54407 H
atom 4.11623 3.81334 2.50304 H
atom 5.79857 6.15515 0.96731 N
atom 6.84755 6.33246 0.35119 O
atom 4.85675 6.94640 1.02524 O
atom 7.51358 4.24541 0.96332 H
atom 6.35014 2.98295 1.45264 H
atom 6.76889 3.89108 5.08847 H
atom 5.84619 2.80456 4.01886 H
atom 2.70752 0.61794 20.56515 O
atom 3.36017 0.21611 21.52863 N
atom 3.08460 0.38753 22.70951 O
atom 4.49166 -0.59353 21.24352 N
atom 5.49991 -0.72334 22.30291 C
atom 6.57195 0.25338 22.13816 N
atom 6.40050 1.50967 22.77635 N
atom 5.69682 1.52631 23.77929 O
atom 7.02095 2.46085 22.30579 O
atom 7.17039 0.25636 20.80756 C
atom 6.14621 0.39001 19.78012 N
atom 5.03286 -0.54473 19.88239 C
atom 4.24957 -0.28356 19.16981 H
atom 5.41738 -1.54622 19.64768 H
atom 5.96749 1.62312 19.14811 N
atom 6.91145 2.41280 19.19248 O
atom 4.91228 1.79974 18.54250 O
atom 7.91448 1.04528 20.70846 H
atom 7.66245 -0.71452 20.67588 H
atom 5.03756 -0.63105 23.28706 H
atom 5.95142 -1.71888 22.21101 H
