# Supplementary material for: Ab Initio Crystal Structure Prediction of the Energetic Materials LLM-105, RDX, and HMX
Source: Cryst Growth Des. 2023 Aug 17;23(9):6275–89. doi: 10.1021/acs.cgd.3c00027 (PMC10763925; doi:10.1021/acs.cgd.3c00027)
Supplement: Supplementary file 2 — cg3c00027_si_002.zip [file cg3c00027_si_002.zip › CSP_Structures/RDX/3fb49a2473.in]

lattice_vector 9.86712796 0.00034256 0.3946341
lattice_vector -1.77e-06 13.07304006 -0.00030498
lattice_vector 0.12886748 0.0009064 13.57218323
atom 1.85585 13.32787 15.18232 O
atom 1.66781 13.66028 14.01407 N
atom 0.81821 14.45997 13.62036 O
atom 2.55499 13.15273 13.05591 N
atom 2.22494 13.32557 11.65744 C
atom 1.62750 12.07587 11.17076 N
atom 0.80978 12.13403 10.07674 N
atom 0.47459 13.25799 9.67947 O
atom 0.45166 11.06347 9.57248 O
atom 2.37358 10.83115 11.42617 C
atom 2.71671 10.77203 12.82959 N
atom 3.34441 11.96684 13.37217 C
atom 3.49366 11.87500 14.44809 H
atom 4.31238 12.08397 12.87068 H
atom 1.90157 9.99070 13.68429 N
atom 1.16979 9.16784 13.14502 O
atom 2.06413 10.14222 14.89146 O
atom 1.75638 9.97464 11.14593 H
atom 3.31507 10.83909 10.85160 H
atom 1.51441 14.14345 11.53165 H
atom 3.16035 13.54453 11.12069 H
atom 8.13988 -0.25483 -1.21448 O
atom 8.32722 -0.58739 -0.04605 N
atom 9.17608 -1.38782 0.34795 O
atom 7.43997 -0.07948 0.91172 N
atom 7.76954 -0.25232 2.31042 C
atom 8.36822 0.99689 2.79658 N
atom 9.18564 0.93843 3.89069 N
atom 9.51972 -0.18567 4.28865 O
atom 9.54411 2.00884 4.39498 O
atom 7.62365 2.24249 2.54078 C
atom 7.27996 2.30133 1.13758 N
atom 6.65126 1.10674 0.59539 C
atom 6.50140 1.19853 -0.48041 H
atom 5.68353 0.99043 1.09751 H
atom 8.09444 3.08268 0.28253 N
atom 8.82613 3.90600 0.82136 O
atom 7.93167 2.93091 -0.92460 O
atom 8.24237 3.09822 2.81995 H
atom 6.68283 2.23652 3.11629 H
atom 8.47919 -1.07092 2.43653 H
atom 6.83374 -0.47002 2.84693 H
atom 3.20623 6.79181 -1.41178 O
atom 3.39350 7.12439 -0.24340 N
atom 4.24262 7.92444 0.15058 O
atom 2.50582 6.61706 0.71427 N
atom 2.83515 6.79002 2.11305 C
atom 3.43352 5.54079 2.59957 N
atom 4.25124 5.59925 3.69351 N
atom 4.58568 6.72324 4.09076 O
atom 4.61087 4.52882 4.19703 O
atom 2.68899 4.29526 2.34398 C
atom 2.34523 4.23631 0.94071 N
atom 1.71690 5.43099 0.39823 C
atom 1.56685 5.33905 -0.67752 H
atom 0.74920 5.54782 0.90034 H
atom 3.15882 3.45388 0.08564 N
atom 3.89044 2.63033 0.62453 O
atom 2.99598 3.60583 -1.12151 O
atom 3.30764 3.43941 2.62318 H
atom 1.74811 4.30158 2.91937 H
atom 3.54485 7.60848 2.23917 H
atom 1.89919 7.00815 2.64917 H
atom 6.78916 6.28309 15.38026 O
atom 6.60084 5.95066 14.21209 N
atom 5.75088 5.15132 13.81868 O
atom 7.48821 6.45752 13.25381 N
atom 7.15794 6.28460 11.85543 C
atom 6.56035 7.53429 11.36859 N
atom 5.74323 7.47593 10.27412 N
atom 5.40729 6.35206 9.87788 O
atom 5.38471 8.54653 9.77012 O
atom 7.30604 8.77919 11.62384 C
atom 7.64990 8.83818 13.02708 N
atom 8.27784 7.64334 13.56954 C
atom 8.42763 7.73538 14.64536 H
atom 9.24558 7.52596 13.06760 H
atom 6.83603 9.62026 13.88237 N
atom 6.10388 10.44331 13.34368 O
atom 6.99933 9.46833 15.08938 O
atom 6.68831 9.63555 11.34402 H
atom 8.24719 8.77178 11.04873 H
atom 6.44742 5.46675 11.72982 H
atom 8.09323 6.06557 11.31853 H
atom 6.69873 0.54072 5.37624 O
atom 6.65816 -0.19824 6.35619 N
atom 5.91672 -1.16801 6.49906 O
atom 7.61330 0.03855 7.37059 N
atom 7.43533 -0.65793 8.63454 C
atom 6.78686 0.24470 9.58419 N
atom 5.88326 -0.24541 10.48238 N
atom 5.60262 -1.44501 10.41510 O
atom 5.40142 0.55816 11.29572 O
atom 7.36468 1.57969 9.75866 C
atom 7.51537 2.19296 8.45605 N
atom 8.20515 1.37534 7.46674 C
atom 8.20458 1.86653 6.49312 H
atom 9.23703 1.25831 7.82333 H
atom 6.48134 3.05708 8.01912 N
atom 5.74315 3.51662 8.88515 O
atom 6.46397 3.33717 6.82402 O
atom 6.71136 2.18006 10.39223 H
atom 8.36390 1.49351 10.20896 H
atom 6.81403 -1.54291 8.49405 H
atom 8.42972 -0.95218 8.99861 H
atom 3.29523 12.53318 8.59188 O
atom 3.33575 13.27228 7.61209 N
atom 4.07574 14.24341 7.47030 O
atom 2.38096 13.03537 6.59749 N
atom 2.55900 13.73184 5.33353 C
atom 3.20757 12.82915 4.38401 N
atom 4.11125 13.31924 3.48579 N
atom 4.39184 14.51884 3.55308 O
atom 4.59358 12.51546 2.67305 O
atom 2.62992 11.49400 4.20955 C
atom 2.47851 10.88088 5.51209 N
atom 1.78883 11.69874 6.50132 C
atom 1.78900 11.20752 7.47490 H
atom 0.75707 11.81608 6.14447 H
atom 3.51236 10.01639 5.94928 N
atom 4.25009 9.55600 5.08342 O
atom 3.52900 9.73595 7.14441 O
atom 3.28373 10.89359 3.57651 H
atom 1.63101 11.58006 3.75858 H
atom 3.18030 14.61684 5.47401 H
atom 1.56465 14.02613 4.96936 H
atom 8.22849 7.07666 8.78937 O
atom 8.26921 6.33763 7.80951 N
atom 9.01018 5.36722 7.66721 O
atom 7.31410 6.57432 6.79514 N
atom 7.49237 5.87810 5.53112 C
atom 8.14068 6.78116 4.58176 N
atom 9.04424 6.29139 3.68328 N
atom 9.32497 5.09175 3.75017 O
atom 9.52643 7.09545 2.87074 O
atom 7.56268 8.11623 4.40755 C
atom 7.41115 8.72907 5.71020 N
atom 6.72158 7.91090 6.69917 C
atom 6.72160 8.40185 7.67286 H
atom 5.68984 7.79354 6.34227 H
atom 8.44495 9.59348 6.14763 N
atom 9.18301 10.05367 5.28197 O
atom 8.46137 9.87370 7.34271 O
atom 8.21625 8.71685 3.77452 H
atom 6.56369 8.03009 3.95676 H
atom 8.11404 4.99331 5.67165 H
atom 6.49820 5.58350 5.16688 H
atom 1.76507 5.99614 5.17810 O
atom 1.72434 6.73496 6.15813 N
atom 0.98333 7.70536 6.30063 O
atom 2.67957 6.49809 7.17250 N
atom 2.50174 7.19506 8.43614 C
atom 1.85312 6.29284 9.38608 N
atom 0.94962 6.78353 10.28408 N
atom 0.66984 7.98331 10.21680 O
atom 0.46757 5.98034 11.09775 O
atom 2.43091 4.95779 9.56100 C
atom 2.58123 4.34396 8.25863 N
atom 3.27101 5.16097 7.26896 C
atom 3.27006 4.66968 6.29544 H
atom 4.30306 5.27760 7.62521 H
atom 1.54685 3.47997 7.82238 N
atom 0.80922 3.02040 8.68856 O
atom 1.52988 3.19856 6.62738 O
atom 1.77782 4.35793 10.19526 H
atom 3.43039 5.04402 10.01076 H
atom 1.88036 8.08000 8.29523 H
atom 3.49607 7.48945 8.80006 H
