# Supplementary material for: Ab Initio Crystal Structure Prediction of the Energetic Materials LLM-105, RDX, and HMX
Source: Cryst Growth Des. 2023 Aug 17;23(9):6275–89. doi: 10.1021/acs.cgd.3c00027 (PMC10763925; doi:10.1021/acs.cgd.3c00027)
Supplement: Supplementary file 2 — cg3c00027_si_002.zip [file cg3c00027_si_002.zip › CSP_Structures/RDX/f607e9b978.in]

lattice_vector 7.7114868 0.00366944 0.0226811
lattice_vector -0.00015682 7.82043358 -0.03961125
lattice_vector -0.06266066 -0.33162175 27.85683059
atom -1.34664 3.02147 23.63010 O
atom -0.88614 4.13260 23.87378 N
atom -0.39987 4.91236 23.05624 O
atom -0.98711 4.59169 25.20467 N
atom -0.12098 5.69360 25.60999 C
atom 1.12224 5.19117 26.20139 N
atom 2.25927 5.11716 25.36016 N
atom 2.28866 5.91729 24.42976 O
atom 3.14636 4.32869 25.67824 O
atom 0.95695 4.17045 27.22606 C
atom 0.03286 3.14167 26.76909 N
atom -1.24504 3.60275 26.23733 C
atom -1.81358 2.75958 25.84271 H
atom -1.81716 4.10286 27.03368 H
atom 0.29788 1.80411 26.95057 N
atom 1.39784 1.51110 27.43121 O
atom -0.58280 1.00875 26.62694 O
atom 1.91934 3.71627 27.46869 H
atom 0.52473 4.66815 28.10760 H
atom 0.10015 6.33986 24.76020 H
atom -0.64842 6.26564 26.37985 H
atom 8.66185 2.81980 2.59668 O
atom 7.55517 3.29074 2.84665 N
atom 6.82961 3.89763 2.05965 O
atom 7.02992 3.05042 4.12697 N
atom 6.00240 3.94734 4.64243 C
atom 6.57726 4.95157 5.54137 N
atom 6.99412 6.17874 4.95913 N
atom 6.60207 6.41806 3.82180 O
atom 7.64852 6.93199 5.67744 O
atom 7.43180 4.39090 6.59239 C
atom 8.41720 3.47137 6.03971 N
atom 7.88534 2.45100 5.14507 C
atom 8.70133 1.89327 4.68524 H
atom 7.25488 1.77389 5.73579 H
atom 9.74750 3.88623 5.88112 N
atom 10.06254 4.96115 6.39176 O
atom 10.50334 3.11080 5.30639 O
atom 7.93071 5.18551 7.14827 H
atom 6.78227 3.80660 7.25738 H
atom 5.47112 4.42498 3.81848 H
atom 5.30037 3.35152 5.23940 H
atom 8.93139 4.31074 9.69892 O
atom 8.41883 3.22828 9.97257 N
atom 7.93418 2.43222 9.16881 O
atom 8.44975 2.82769 11.31423 N
atom 7.55563 1.76274 11.74749 C
atom 6.38868 2.31158 12.44271 N
atom 5.22631 2.55869 11.66557 N
atom 5.14189 1.95479 10.60291 O
atom 4.36986 3.28586 12.16430 O
atom 6.71086 3.26610 13.50053 C
atom 7.64214 4.27767 13.02551 N
atom 8.82966 3.78868 12.33831 C
atom 9.38275 4.62202 11.90287 H
atom 9.45846 3.25881 13.06748 H
atom 7.28721 5.61337 12.96744 N
atom 6.18732 5.92099 13.43668 O
atom 8.11148 6.39373 12.49770 O
atom 5.80515 3.74461 13.87497 H
atom 7.21078 2.69876 14.29816 H
atom 7.24786 1.16091 10.89168 H
atom 8.09401 1.13606 12.46731 H
atom -0.88577 4.86713 16.52453 O
atom 0.21757 4.40566 16.80211 N
atom 0.99797 3.86785 16.01736 O
atom 0.66855 4.57078 18.12175 N
atom 1.73660 3.70323 18.60201 C
atom 1.18824 2.56736 19.34733 N
atom 0.95115 1.37419 18.61868 N
atom 1.59761 1.23082 17.58680 O
atom 0.18701 0.55378 19.12383 O
atom 0.23548 2.93283 20.39336 C
atom -0.76914 3.85694 19.88763 N
atom -0.27597 5.00599 19.13936 C
atom -1.11064 5.54620 18.69172 H
atom 0.27312 5.66346 19.82705 H
atom -2.10933 3.50474 19.83941 N
atom -2.42217 2.42300 20.34223 O
atom -2.88341 4.32159 19.34715 O
atom -0.25182 2.04406 20.79686 H
atom 0.80749 3.45247 21.17466 H
atom 2.34773 3.35693 17.76819 H
atom 2.35246 4.28149 19.29911 H
atom 5.03277 -0.81192 25.13436 O
atom 4.52073 0.27146 24.86317 N
atom 4.03211 1.06363 25.66828 O
atom 4.55582 0.67712 23.52293 N
atom 3.66286 1.74383 23.09096 C
atom 2.49802 1.19817 22.38976 N
atom 1.33210 0.95022 23.16195 N
atom 1.24406 1.55206 24.22552 O
atom 0.47783 0.22369 22.65891 O
atom 2.82250 0.24621 21.33056 C
atom 3.75133 -0.76725 21.80626 N
atom 4.93797 -0.28082 22.49711 C
atom 5.49024 -1.11542 22.93130 H
atom 5.56832 0.25112 21.77070 H
atom 3.39858 -2.10330 21.85390 N
atom 2.30138 -2.40928 21.37702 O
atom 4.22220 -2.88588 22.32159 O
atom 1.91736 -0.23087 20.95277 H
atom 3.32493 0.81492 20.53551 H
atom 3.35208 2.34171 23.94853 H
atom 4.20362 2.37414 22.37604 H
atom 2.94928 -1.36335 18.25657 O
atom 4.05704 -0.90274 17.99648 N
atom 4.82236 -0.35881 18.79158 O
atom 4.53278 -1.07687 16.68537 N
atom 5.60715 -0.20821 16.22024 C
atom 5.06829 0.93405 15.47797 N
atom 4.84341 2.12857 16.20652 N
atom 5.49952 2.26909 17.23293 O
atom 4.07787 2.95206 15.70829 O
atom 4.12048 0.58120 14.42345 C
atom 3.11182 -0.34647 14.91386 N
atom 3.59937 -1.50335 15.65374 C
atom 2.76165 -2.05134 16.08589 H
atom 4.15770 -2.15119 14.96439 H
atom 1.77081 0.00293 14.94953 N
atom 1.46227 1.08897 14.45291 O
atom 0.99255 -0.81895 15.42633 O
atom 3.63682 1.47525 14.02724 H
atom 4.69572 0.06878 13.63965 H
atom 6.21170 0.13264 17.06142 H
atom 6.22758 -0.78442 15.52601 H
atom 2.55310 8.29852 11.14269 O
atom 3.01277 7.18643 10.90253 N
atom 3.49809 6.40857 11.72230 O
atom 2.91196 6.72339 9.57234 N
atom 3.78092 5.62234 9.17050 C
atom 5.02549 6.12598 8.58309 N
atom 6.16100 6.19755 9.42568 N
atom 6.18822 5.39583 10.35483 O
atom 7.04943 6.98568 9.11007 O
atom 4.86290 7.14659 7.55791 C
atom 3.93616 8.17420 8.01158 N
atom 2.65686 7.71104 8.53759 C
atom 2.08408 8.55319 8.92834 H
atom 2.09010 7.20834 7.73907 H
atom 4.20157 9.51250 7.83470 N
atom 5.30486 9.80703 7.36279 O
atom 3.31828 10.30663 8.15405 O
atom 5.82559 7.60173 7.31856 H
atom 4.43384 6.64862 6.67505 H
atom 4.00029 4.97682 10.02133 H
atom 3.25647 5.04925 8.39940 H
atom 4.78874 8.82894 4.37001 O
atom 3.68959 8.34667 4.10970 N
atom 2.96139 7.73523 4.89104 O
atom 3.17578 8.57751 2.82395 N
atom 2.15818 7.67412 2.30113 C
atom 2.74209 6.68490 1.39133 N
atom 3.17826 5.45808 1.96143 N
atom 2.81271 5.21261 3.10640 O
atom 3.82186 4.71184 1.22669 O
atom 3.59047 7.26622 0.34622 C
atom 4.56979 8.18613 0.90953 N
atom 4.02895 9.19338 1.81375 C
atom 4.84007 9.75141 2.28194 H
atom 3.39600 9.87251 1.22795 H
atom 5.89923 7.76967 1.07907 N
atom 6.21814 6.69610 0.56808 O
atom 6.65038 8.54280 1.66252 O
atom 4.09374 6.48299 -0.22172 H
atom 2.93581 7.85466 -0.30994 H
atom 1.63554 7.18331 3.12298 H
atom 1.44722 8.26643 1.71061 H
