# Supplementary material for: Ab Initio Crystal Structure Prediction of the Energetic Materials LLM-105, RDX, and HMX
Source: Cryst Growth Des. 2023 Aug 17;23(9):6275–89. doi: 10.1021/acs.cgd.3c00027 (PMC10763925; doi:10.1021/acs.cgd.3c00027)
Supplement: Supplementary file 2 — cg3c00027_si_002.zip [file cg3c00027_si_002.zip › CSP_Structures/RDX/f37f851ff2.in]

lattice_vector -7.81457479 0.00072695 -0.01075774
lattice_vector -0.00077211 7.82497647 -0.00253268
lattice_vector -0.00151946 0.01562452 -27.45039401
atom -6.46528 6.15844 -26.93945 O
atom -7.55916 5.85001 -26.45950 N
atom -8.39110 6.62963 -26.00196 O
atom -7.89826 4.50902 -26.48149 N
atom -9.08656 4.01905 -25.79747 C
atom -8.70469 3.04912 -24.78121 N
atom -8.54985 3.49504 -23.45565 N
atom -9.00865 4.59906 -23.17904 O
atom -8.02338 2.70985 -22.66771 O
atom -7.83777 1.97402 -25.25054 C
atom -6.67118 2.51356 -25.95332 N
atom -6.98164 3.49848 -26.98530 C
atom -6.07022 3.97542 -27.34869 H
atom -7.48996 2.95654 -27.79597 H
atom -5.47999 2.67874 -25.20505 N
atom -5.36235 1.96793 -24.21296 O
atom -4.63619 3.45057 -25.65786 O
atom -7.52323 1.34597 -24.41603 H
atom -8.40694 1.37685 -25.97122 H
atom -9.63555 4.85190 -25.35708 H
atom -9.72068 3.49057 -26.52319 H
atom -10.06534 5.27294 -20.08500 O
atom -9.75713 4.17845 -19.60618 N
atom -10.53690 3.34467 -19.15260 O
atom -8.41556 3.84148 -19.62344 N
atom -7.92594 2.65295 -18.93924 C
atom -6.96151 3.03596 -17.91823 N
atom -7.41782 3.19814 -16.59666 N
atom -8.52330 2.73952 -16.32591 O
atom -6.63914 3.72996 -15.80600 O
atom -5.88520 3.90361 -18.38374 C
atom -6.42302 5.07020 -19.08784 N
atom -7.40484 4.76014 -20.12299 C
atom -7.88201 5.67174 -20.48588 H
atom -6.86010 4.25398 -20.93318 H
atom -6.58827 6.26202 -18.34094 N
atom -5.87541 6.38178 -17.35040 O
atom -7.36199 7.10449 -18.79323 O
atom -5.26013 4.21856 -17.54715 H
atom -5.28535 3.33436 -19.10211 H
atom -8.75931 2.10085 -18.50389 H
atom -7.39218 2.02154 -19.66345 H
atom -1.37998 1.68667 -13.21285 O
atom -0.28535 1.99427 -12.73332 N
atom 0.54502 1.21373 -12.27462 O
atom 0.05625 3.33427 -12.75957 N
atom 1.24558 3.82388 -12.07681 C
atom 0.86563 4.79291 -11.05926 N
atom 0.73272 4.35462 -9.72998 N
atom 1.20326 3.25549 -9.45298 O
atom 0.21273 5.14135 -8.93897 O
atom -0.00583 5.86671 -11.52161 C
atom -1.17339 5.32598 -12.22174 N
atom -0.86317 4.34513 -13.25774 C
atom -1.77457 3.86763 -13.62054 H
atom -0.35779 4.89035 -14.06789 H
atom -2.36169 5.15351 -11.47021 N
atom -2.47595 5.85482 -10.47093 O
atom -3.20737 4.38679 -11.92794 O
atom -0.31837 6.49041 -10.68311 H
atom 0.55800 6.46868 -12.24258 H
atom 1.79594 2.99114 -11.63764 H
atom 1.87773 4.35219 -12.80444 H
atom 2.26179 2.58082 -6.32001 O
atom 1.94868 3.66998 -5.83295 N
atom 2.72273 4.49224 -5.34991 O
atom 0.60925 4.01770 -5.88053 N
atom 0.11110 5.18786 -5.17126 C
atom -0.85909 4.78266 -4.16440 N
atom -0.42621 4.62554 -2.83612 N
atom 0.67527 5.08360 -2.54776 O
atom -1.21931 4.09854 -2.05647 O
atom -1.92618 3.91515 -4.64949 C
atom -1.37585 2.76400 -5.36913 N
atom -0.39587 3.10239 -6.39787 C
atom 0.08676 2.20224 -6.78135 H
atom -0.94370 3.62236 -7.19687 H
atom -1.18441 1.56894 -4.63129 N
atom -1.87291 1.43741 -3.62558 O
atom -0.41508 0.73524 -5.10665 O
atom -2.55320 3.58423 -3.82066 H
atom -2.52634 4.48955 -5.36361 H
atom 0.94025 5.73164 -4.71792 H
atom -0.41851 5.83394 -5.88528 H
atom -2.53038 -2.22239 -7.36960 O
atom -3.62882 -1.91543 -7.84115 N
atom -4.47103 -2.69772 -8.27510 O
atom -3.95683 -0.57333 -7.84268 N
atom -5.16194 -0.08687 -8.49978 C
atom -4.80162 0.88443 -9.52201 N
atom -4.65746 0.43327 -10.84773 N
atom -5.12056 -0.67072 -11.11664 O
atom -4.13496 1.21435 -11.64237 O
atom -3.93224 1.96378 -9.06717 C
atom -2.75171 1.42978 -8.38382 N
atom -3.03604 0.43926 -7.35075 C
atom -2.11462 -0.03525 -7.00962 H
atom -3.52986 0.97475 -6.52667 H
atom -1.56620 1.28716 -9.14412 N
atom -1.46258 2.01827 -10.12341 O
atom -0.71314 0.51261 -8.71386 O
atom -3.63336 2.59244 -9.90686 H
atom -4.49320 2.55917 -8.33878 H
atom -5.71816 -0.92075 -8.92926 H
atom -5.78209 0.43970 -7.76036 H
atom -6.17267 6.49775 -14.25817 O
atom -5.86168 7.58933 -14.74161 N
atom -6.63901 8.41714 -15.21041 O
atom -4.52126 7.93179 -14.70857 N
atom -4.02776 9.11020 -15.40805 C
atom -3.06079 8.71490 -16.42154 N
atom -3.50279 8.56126 -17.74788 N
atom -4.60537 9.02169 -18.02752 O
atom -2.71668 8.03225 -18.53326 O
atom -1.98955 7.84638 -15.94714 C
atom -2.53388 6.68850 -15.23416 N
atom -3.51344 7.01400 -14.20092 C
atom -3.99352 6.10847 -13.82695 H
atom -2.96575 7.52676 -13.39710 H
atom -2.71463 5.49513 -15.97636 N
atom -2.01574 5.36867 -16.97575 O
atom -3.48570 4.65767 -15.51087 O
atom -1.36522 7.52224 -16.78084 H
atom -1.38736 8.41761 -15.23219 H
atom -4.85954 9.65723 -15.85234 H
atom -3.49597 9.74982 -14.68937 H
atom -5.27265 10.07275 -21.12245 O
atom -4.17862 9.76420 -21.60215 N
atom -3.34632 10.54376 -22.05886 O
atom -3.84034 8.42302 -21.58170 N
atom -2.65140 7.93280 -22.26447 C
atom -3.03218 6.96196 -23.28022 N
atom -3.18764 7.40739 -24.60613 N
atom -2.72996 8.51172 -24.88299 O
atom -3.71250 6.62114 -25.39399 O
atom -3.89870 5.88694 -22.81033 C
atom -5.06606 6.42657 -22.10878 N
atom -4.75694 7.41272 -21.07755 C
atom -5.66892 7.88984 -20.71550 H
atom -4.24938 6.87174 -20.26572 H
atom -6.25669 6.59062 -22.85843 N
atom -6.37359 5.87727 -23.84878 O
atom -7.10066 7.36367 -22.40797 O
atom -4.21246 5.25790 -23.64434 H
atom -3.32963 5.29082 -22.08873 H
atom -2.10200 8.76534 -22.70482 H
atom -2.01776 7.40480 -21.53793 H
atom -1.67407 1.34013 -0.52314 O
atom -1.98015 0.24612 -1.00435 N
atom -1.19834 -0.58747 -1.45508 O
atom -3.32174 -0.09057 -0.99342 N
atom -3.80861 -1.28088 -1.67632 C
atom -4.77373 -0.90049 -2.69786 N
atom -4.31124 -0.72503 -4.01652 N
atom -3.20245 -1.17638 -4.28557 O
atom -5.08827 -0.18968 -4.80644 O
atom -5.85314 -0.03716 -2.23024 C
atom -5.31921 1.13071 -1.52564 N
atom -4.33421 0.82552 -0.49242 C
atom -3.85884 1.73933 -0.13256 H
atom -4.87538 0.31920 0.32006 H
atom -5.16620 2.32552 -2.26949 N
atom -5.89129 2.44614 -3.25109 O
atom -4.38914 3.16855 -1.82411 O
atom -6.48056 0.27706 -3.06536 H
atom -6.44973 -0.61011 -1.51229 H
atom -2.97393 -1.83156 -2.11097 H
atom -4.34148 -1.91317 -0.95231 H
