# Supplementary material for: Ab Initio Crystal Structure Prediction of the Energetic Materials LLM-105, RDX, and HMX
Source: Cryst Growth Des. 2023 Aug 17;23(9):6275–89. doi: 10.1021/acs.cgd.3c00027 (PMC10763925; doi:10.1021/acs.cgd.3c00027)
Supplement: Supplementary file 2 — cg3c00027_si_002.zip [file cg3c00027_si_002.zip › CSP_Structures/RDX/7d0882e8a9.in]

lattice_vector 7.61202286 -0.07549437 -1.69206135
lattice_vector 0.09969381 9.05452485 -0.10008972
lattice_vector 0.63828763 0.29492624 24.28494888
atom 2.93111 6.69419 16.39898 O
atom 3.76947 7.58707 16.49941 N
atom 4.91915 7.45479 16.90896 O
atom 3.34898 8.90113 16.17764 N
atom 4.39713 9.88558 15.91732 C
atom 4.78692 9.88039 14.50290 N
atom 5.88471 9.05098 14.15045 N
atom 6.76824 8.92602 14.99550 O
atom 5.89907 8.58607 13.01471 O
atom 3.66891 9.95668 13.56029 C
atom 2.60437 9.02069 13.89891 N
atom 2.19049 9.02021 15.29627 C
atom 1.47469 8.22193 15.48400 H
atom 1.71782 9.98377 15.51659 H
atom 2.41732 7.86837 13.12313 N
atom 3.00779 7.81230 12.04889 O
atom 1.62198 7.03262 13.55463 O
atom 4.01364 9.78737 12.53913 H
atom 3.25823 10.97317 13.63281 H
atom 5.26581 9.70148 16.55187 H
atom 3.97899 10.87274 16.15090 H
atom 3.88191 4.40732 14.00499 O
atom 4.78108 4.53906 14.83153 N
atom 4.78556 4.09253 15.97440 O
atom 5.87870 5.35612 14.44451 N
atom 7.01043 5.44264 15.36989 C
atom 8.05412 4.47763 15.04846 N
atom 8.22331 3.34376 15.85573 N
atom 7.65897 3.34161 16.94502 O
atom 8.97937 2.46835 15.43191 O
atom 8.45169 4.42784 13.64705 C
atom 7.28162 4.30573 12.78163 N
atom 6.25273 5.31395 13.02630 C
atom 5.37404 5.12681 12.40663 H
atom 6.68452 6.28717 12.76115 H
atom 6.83965 2.99223 12.49043 N
atom 7.67172 2.09243 12.58254 O
atom 5.67876 2.86546 12.11189 O
atom 9.14958 3.61052 13.47443 H
atom 8.94104 5.37513 13.39442 H
atom 6.67721 5.31338 16.40061 H
atom 7.43681 6.44902 15.25829 H
atom 3.10879 2.47290 10.62972 O
atom 2.34506 3.34144 11.05408 N
atom 1.78097 3.33377 12.14357 O
atom 2.16525 4.47343 10.24707 N
atom 1.11818 5.43351 10.57187 C
atom -0.01409 5.34420 9.64747 N
atom -1.10924 4.52483 10.03516 N
atom -1.10348 4.07915 11.17834 O
atom -2.00816 4.38971 9.20870 O
atom 0.35812 5.30591 8.22867 C
atom 1.39053 4.30193 7.98118 N
atom 2.56121 4.42787 8.84517 C
atom 3.26304 3.61437 8.67030 H
atom 3.04554 5.37794 8.59326 H
atom 0.95226 2.98650 7.69167 N
atom -0.20737 2.85637 7.31054 O
atom 1.78618 2.08893 7.78774 O
atom -0.52070 5.11662 7.60987 H
atom 0.78591 6.28120 7.96455 H
atom 0.78654 5.30047 11.60260 H
atom 1.54040 6.44187 10.46211 H
atom 7.63111 8.50725 6.53258 O
atom 7.61625 8.97322 7.66796 N
atom 8.50086 8.85165 8.51242 O
atom 6.51652 9.79951 8.02079 N
atom 6.12456 9.80054 9.43458 C
atom 5.07623 8.81503 9.69061 N
atom 5.49774 7.49879 10.00318 N
atom 6.64988 7.36337 10.40469 O
atom 4.65805 6.60724 9.90321 O
atom 3.91859 8.93784 8.80825 C
atom 4.33431 8.94148 7.41141 N
atom 5.39977 9.87776 7.07684 C
atom 5.74579 9.71124 6.05567 H
atom 4.98905 10.89401 7.15179 H
atom 4.15046 7.78969 6.63376 N
atom 3.35424 6.95307 7.06186 O
atom 4.74437 7.73507 5.56138 O
atom 3.20145 8.14011 8.99310 H
atom 3.44707 9.90153 9.03059 H
atom 6.99238 9.61519 10.06993 H
atom 5.70530 10.78666 9.67033 H
atom 6.39405 6.52702 3.41703 O
atom 7.23436 7.41845 3.51335 N
atom 8.38491 7.28484 3.91984 O
atom 6.81523 8.73261 3.18948 N
atom 7.86485 9.71620 2.93225 C
atom 8.26058 9.70954 1.51953 N
atom 9.36413 8.88670 1.17182 N
atom 10.24339 8.76379 2.02164 O
atom 9.38766 8.42463 0.03485 O
atom 7.14669 9.78334 0.57193 C
atom 6.08068 8.84775 0.90700 N
atom 5.66054 8.85097 2.30265 C
atom 4.94284 8.05414 2.48937 H
atom 5.18809 9.81569 2.51834 H
atom 5.90527 7.68877 0.13716 N
atom 6.50774 7.62658 -0.93005 O
atom 5.10706 6.85449 0.56564 O
atom 7.49616 9.61286 -0.44739 H
atom 6.73438 10.79934 0.64113 H
atom 8.73094 9.53260 3.57051 H
atom 7.44581 10.70365 3.16308 H
atom 2.13228 4.49233 20.50707 O
atom 3.03144 4.63020 21.33278 N
atom 3.03863 4.18668 22.47663 O
atom 4.12539 5.45078 20.94273 N
atom 5.25945 5.54008 21.86510 C
atom 6.30392 4.57695 21.54084 N
atom 6.47484 3.44178 22.34613 N
atom 5.91219 3.43779 23.43625 O
atom 7.23030 2.56719 21.91946 O
atom 6.69828 4.52880 20.13851 C
atom 5.52679 4.40496 19.27537 N
atom 4.49573 5.41002 19.52350 C
atom 3.61594 5.22071 18.90608 H
atom 4.92396 6.38469 19.25790 H
atom 5.08891 3.09128 18.97935 N
atom 5.92323 2.19347 19.07001 O
atom 3.92905 2.96265 18.59811 O
atom 7.39769 3.71323 19.96366 H
atom 7.18514 5.47734 19.88572 H
atom 4.92926 5.41067 22.89681 H
atom 5.68375 6.54719 21.75202 H
atom 4.83746 2.37538 4.13556 O
atom 4.07658 3.24483 4.56275 N
atom 3.50864 3.23320 5.65021 O
atom 3.90538 4.38345 3.76232 N
atom 2.85893 5.34389 4.08847 C
atom 1.72783 5.25852 3.16223 N
atom 0.63004 4.44121 3.54667 N
atom 0.63108 3.99671 4.69037 O
atom -0.26635 4.30691 2.71745 O
atom 2.10166 5.22370 1.74384 C
atom 3.13411 4.22048 1.49424 N
atom 4.30340 4.34256 2.36077 C
atom 5.00509 3.52936 2.18384 H
atom 4.78880 5.29324 2.11346 H
atom 2.69706 2.90686 1.19557 N
atom 1.53703 2.77791 0.81520 O
atom 3.53239 2.00977 1.28378 O
atom 1.22332 5.03633 1.12374 H
atom 2.53000 6.19959 1.48287 H
atom 2.52536 5.20823 5.11824 H
atom 3.28299 6.35189 3.98252 H
atom 4.16675 8.68658 19.52868 O
atom 4.14467 9.15184 20.66438 N
atom 5.02412 9.02990 21.51409 O
atom 3.04250 9.97763 21.01077 N
atom 2.64288 9.98001 22.42254 C
atom 1.59312 8.99484 22.67371 N
atom 2.01203 7.67973 22.99411 N
atom 3.16156 7.54529 23.40324 O
atom 1.17250 6.78820 22.89227 O
atom 0.44072 9.11537 21.78437 C
atom 0.86437 9.11767 20.38986 N
atom 1.93094 10.05464 20.06061 C
atom 2.28276 9.88782 19.04149 H
atom 1.51902 11.07061 20.13261 H
atom 0.68689 7.96432 19.61279 N
atom -0.10755 7.12525 20.03913 O
atom 1.28431 7.91100 18.54221 O
atom -0.27649 8.31693 21.96601 H
atom -0.03320 10.07886 22.00238 H
atom 3.50718 9.79517 23.06285 H
atom 2.22271 10.96654 22.65523 H
