# Supplementary material for: Ab Initio Crystal Structure Prediction of the Energetic Materials LLM-105, RDX, and HMX
Source: Cryst Growth Des. 2023 Aug 17;23(9):6275–89. doi: 10.1021/acs.cgd.3c00027 (PMC10763925; doi:10.1021/acs.cgd.3c00027)
Supplement: Supplementary file 2 — cg3c00027_si_002.zip [file cg3c00027_si_002.zip › CSP_Structures/RDX/ddd2c6c2ae.in]

lattice_vector 11.01757352 0.0709428 0.00404402
lattice_vector 0.0557462 11.48337119 -0.10736664
lattice_vector 0.00537291 -0.07258783 13.39653913
atom 6.89771 0.24843 -0.04587 O
atom 7.50647 1.28466 -0.27555 N
atom 7.70139 1.79219 -1.37710 O
atom 7.93256 2.04316 0.85227 N
atom 9.02269 2.99597 0.65833 C
atom 10.31529 2.39269 0.96670 N
atom 11.08708 1.91316 -0.11889 N
atom 10.80584 2.33953 -1.22964 O
atom 12.03408 1.17714 0.16208 O
atom 10.40303 1.69397 2.24020 C
atom 9.26921 0.77115 2.34060 N
atom 7.94628 1.36365 2.13221 C
atom 7.18164 0.58764 2.16830 H
atom 7.75023 2.12224 2.90525 H
atom 9.38658 -0.36812 3.10419 N
atom 10.50528 -0.64259 3.54187 O
atom 8.36517 -1.04352 3.26899 O
atom 11.33884 1.13412 2.30649 H
atom 10.35510 2.45614 3.03534 H
atom 9.01927 3.37925 -0.36281 H
atom 8.86834 3.81582 1.36845 H
atom 3.89129 11.47297 13.24740 O
atom 3.20696 10.49594 13.52166 N
atom 2.78949 10.17862 14.62952 O
atom 2.94381 9.57649 12.46165 N
atom 1.81330 8.66447 12.63232 C
atom 0.58002 9.22336 12.07606 N
atom -0.30011 9.88177 12.95981 N
atom -0.24328 9.55388 14.13935 O
atom -1.10539 10.67000 12.46299 O
atom 0.68756 9.74234 10.72118 C
atom 1.83987 10.62943 10.64440 N
atom 3.10869 10.08497 11.10967 C
atom 3.88579 10.84916 11.07354 H
atom 3.38328 9.23110 10.47213 H
atom 1.75525 11.85206 10.04300 N
atom 0.66039 12.18123 9.57996 O
atom 2.78719 12.53623 9.99602 O
atom -0.21995 10.28243 10.44374 H
atom 0.84097 8.88023 10.05532 H
atom 1.67667 8.40988 13.68398 H
atom 2.04111 7.75781 12.06052 H
atom 9.62163 6.08765 13.65970 O
atom 8.91859 7.08313 13.78446 N
atom 8.54610 7.59222 14.83314 O
atom 8.58080 7.78458 12.58466 N
atom 7.43913 8.69421 12.62533 C
atom 6.20738 8.02449 12.21338 N
atom 5.27862 7.66112 13.20424 N
atom 5.31364 8.30985 14.24493 O
atom 4.46063 6.78397 12.92231 O
atom 6.27395 7.25029 10.98951 C
atom 7.45166 6.38156 11.05134 N
atom 8.72154 7.04904 11.34606 C
atom 9.52481 6.31522 11.41934 H
atom 8.94495 7.77825 10.55112 H
atom 7.44340 5.17512 10.40236 N
atom 6.37015 4.80057 9.92146 O
atom 8.50545 4.53974 10.37034 O
atom 5.37053 6.64796 10.86970 H
atom 6.37766 7.96038 10.15214 H
atom 7.32007 9.11417 13.62411 H
atom 7.64101 9.49586 11.90685 H
atom 3.11239 6.74726 3.13981 O
atom 2.59179 6.00982 2.29871 N
atom 1.74087 6.34060 1.47881 O
atom 2.94681 4.65691 2.34650 N
atom 2.46745 3.76933 1.30527 C
atom 3.52283 3.51934 0.33520 N
atom 3.35432 3.83258 -0.99954 N
atom 2.23594 4.22424 -1.34220 O
atom 4.31895 3.65456 -1.74453 O
atom 4.82980 3.14095 0.85207 C
atom 5.22945 4.03113 1.93772 N
atom 4.20597 4.25148 2.95829 C
atom 4.53392 4.99514 3.68381 H
atom 4.03768 3.28902 3.45626 H
atom 6.04222 5.14167 1.60937 N
atom 6.68566 5.07048 0.56071 O
atom 6.09448 6.04754 2.42992 O
atom 5.55665 3.18975 0.04081 H
atom 4.76977 2.12587 1.26911 H
atom 1.59728 4.20308 0.80870 H
atom 2.21508 2.81565 1.79183 H
atom 1.62780 11.03922 6.72570 O
atom 2.40560 10.10774 6.88471 N
atom 2.85087 9.69758 7.95123 O
atom 2.74818 9.35517 5.72280 N
atom 3.90192 8.46137 5.80568 C
atom 5.11615 9.08570 5.27405 N
atom 5.92961 9.78729 6.20976 N
atom 5.89140 9.39806 7.36985 O
atom 6.66025 10.66587 5.75930 O
atom 4.95895 9.70552 3.96521 C
atom 3.80965 10.60244 4.00735 N
atom 2.55031 10.00352 4.43701 C
atom 1.77136 10.76438 4.50484 H
atom 2.25939 9.22601 3.71352 H
atom 3.85177 11.84083 3.42356 N
atom 4.92462 12.18572 2.91922 O
atom 2.82075 12.52037 3.45130 O
atom 5.85801 10.26183 3.69376 H
atom 4.77765 8.89701 3.23951 H
atom 4.06018 8.15181 6.83953 H
atom 3.68677 7.58145 5.18885 H
atom 9.50503 0.36505 6.52632 O
atom 8.73008 1.29174 6.32681 N
atom 8.32269 1.68506 5.24033 O
atom 8.33919 2.05426 7.46898 N
atom 7.16431 2.91143 7.33711 C
atom 5.94596 2.22748 7.77194 N
atom 5.11756 1.66430 6.77713 N
atom 5.18130 2.16617 5.65950 O
atom 4.34466 0.77625 7.13057 O
atom 6.02496 1.54922 9.05604 C
atom 7.22413 0.71349 9.06980 N
atom 8.47762 1.40245 8.75872 C
atom 9.30767 0.69517 8.74829 H
atom 8.65877 2.19138 9.50598 H
atom 7.22813 -0.48486 9.73701 N
atom 6.15682 -0.87609 10.20630 O
atom 8.30395 -1.09289 9.80244 O
atom 5.13639 0.93590 9.21717 H
atom 6.09753 2.32809 9.83132 H
atom 7.05568 3.24954 6.30605 H
atom 7.30888 3.77388 7.99676 H
atom 3.94422 5.25063 6.34675 O
atom 3.06567 4.39900 6.24385 N
atom 2.46401 4.08931 5.22445 O
atom 2.78982 3.62477 7.40596 N
atom 1.60384 2.77150 7.37060 C
atom 0.43760 3.44256 7.93992 N
atom -0.43970 4.09441 7.04569 N
atom -0.48685 3.65527 5.90277 O
atom -1.14146 4.99367 7.50753 O
atom 0.65535 4.06131 9.23469 C
atom 1.84177 4.91198 9.15006 N
atom 3.06446 4.25385 8.68451 C
atom 3.87215 4.98129 8.58993 H
atom 3.34720 3.46747 9.39933 H
atom 1.90189 6.08026 9.85508 N
atom 0.87008 6.45096 10.42503 O
atom 2.97780 6.69279 9.85734 O
atom -0.21220 4.65488 9.52515 H
atom 0.82191 3.25212 9.96185 H
atom 1.39570 2.45531 6.34815 H
atom 1.81418 1.89807 7.99528 H
atom 7.00664 6.08969 6.81397 O
atom 7.77454 7.01885 7.03470 N
atom 8.13530 7.42434 8.13392 O
atom 8.20685 7.76767 5.90411 N
atom 9.32317 8.69505 6.06795 C
atom 10.58895 8.09044 5.65610 N
atom 11.39500 7.51386 6.66299 N
atom 11.26339 7.96214 7.79644 O
atom 12.21703 6.67267 6.30499 O
atom 10.57112 7.44185 4.35458 C
atom 9.43545 6.52740 4.30149 N
atom 8.13283 7.11567 4.60867 C
atom 7.36579 6.34129 4.60861 H
atom 7.89556 7.88531 3.85896 H
atom 9.53435 5.32714 3.63797 N
atom 10.64499 5.00011 3.22091 O
atom 8.49805 4.66006 3.52784 O
atom 11.49699 6.88838 4.19172 H
atom 10.45543 8.23613 3.59920 H
atom 9.38504 9.03571 7.10249 H
atom 9.13961 9.54903 5.40490 H
