# Supplementary material for: Ab Initio Crystal Structure Prediction of the Energetic Materials LLM-105, RDX, and HMX
Source: Cryst Growth Des. 2023 Aug 17;23(9):6275–89. doi: 10.1021/acs.cgd.3c00027 (PMC10763925; doi:10.1021/acs.cgd.3c00027)
Supplement: Supplementary file 2 — cg3c00027_si_002.zip [file cg3c00027_si_002.zip › CSP_Structures/RDX/8badfe5526.in]

lattice_vector 7.66244976 0.08775357 -0.13018933
lattice_vector 0.11608165 7.67424346 -0.06269966
lattice_vector 0.43561674 0.5099357 29.22841212
atom 5.08514 -1.03480 24.70408 O
atom 4.01817 -0.47455 24.94696 N
atom 3.23531 -0.01928 24.11268 O
atom 3.62599 -0.40502 26.28363 N
atom 2.57096 0.52039 26.66530 C
atom 3.12635 1.69311 27.34482 N
atom 3.45670 2.81395 26.53557 N
atom 2.94852 2.85597 25.42115 O
atom 4.15356 3.68271 27.05383 O
atom 4.04125 1.36708 28.43884 C
atom 5.05248 0.41009 28.01384 N
atom 4.55774 -0.78132 27.33566 C
atom 5.38797 -1.35933 26.92624 H
atom 4.00203 -1.38068 28.06924 H
atom 6.37777 0.79424 27.86724 N
atom 6.68256 1.92241 28.26067 O
atom 7.15326 -0.04351 27.41290 O
atom 4.51915 2.26725 28.82484 H
atom 3.43941 0.88247 29.21962 H
atom 1.99793 0.81118 25.78418 H
atom 1.91178 0.01854 27.38268 H
atom 5.18893 8.54198 2.04249 O
atom 4.74636 7.50076 2.52880 N
atom 4.29808 6.54479 1.89328 O
atom 4.80244 7.37411 3.90883 N
atom 4.14210 6.26216 4.57242 C
atom 3.03282 6.74902 5.38487 N
atom 1.81039 6.96651 4.67930 N
atom 1.65043 6.31970 3.65189 O
atom 1.00145 7.72993 5.19838 O
atom 3.43000 7.78061 6.33668 C
atom 4.14615 8.85484 5.66013 N
atom 5.21785 8.49517 4.73660 C
atom 5.44565 9.35153 4.10193 H
atom 6.10616 8.19943 5.31222 H
atom 3.65983 10.15393 5.68735 N
atom 2.69252 10.37310 6.42299 O
atom 4.26295 10.99013 5.02108 O
atom 2.56304 8.19718 6.85185 H
atom 4.10190 7.30432 7.06478 H
atom 3.80282 5.53650 3.83495 H
atom 4.84516 5.77888 5.25964 H
atom 4.70047 4.89783 12.84019 O
atom 4.10675 5.80201 13.42217 N
atom 3.00981 5.71344 13.97012 O
atom 4.78426 7.03410 13.55462 N
atom 3.99689 8.20956 13.92962 C
atom 3.59458 8.97006 12.75478 N
atom 2.25636 8.90912 12.31056 N
atom 1.42972 8.49234 13.11814 O
atom 2.02599 9.34728 11.18965 O
atom 4.65081 9.26204 11.79673 C
atom 5.44368 8.07522 11.48553 N
atom 5.89742 7.30924 12.64373 C
atom 6.36541 6.37847 12.31674 H
atom 6.62149 7.92795 13.18912 H
atom 5.16226 7.36073 10.30254 N
atom 4.36808 7.86463 9.51203 O
atom 5.79285 6.31831 10.13734 O
atom 4.22850 9.68516 10.88495 H
atom 5.33162 9.98968 12.25944 H
atom 3.12157 7.91113 14.50719 H
atom 4.64793 8.83848 14.54928 H
atom 3.24507 -0.16029 17.23696 O
atom 3.99703 0.70796 17.68193 N
atom 4.64041 1.51937 17.00900 O
atom 4.10156 0.81129 19.04935 N
atom 5.03410 1.74342 19.65947 C
atom 5.92273 1.03919 20.57908 N
atom 7.14568 0.54077 20.04218 N
atom 7.45214 0.89557 18.91104 O
atom 7.83455 -0.13149 20.80782 O
atom 5.22203 0.16857 21.52700 C
atom 4.28612 -0.72352 20.85218 N
atom 3.35872 -0.06583 19.94276 C
atom 2.80223 -0.80571 19.36674 H
atom 2.66780 0.53834 20.54551 H
atom 4.69167 -2.03422 20.53763 N
atom 5.74035 -2.43053 21.04769 O
atom 3.93218 -2.69901 19.84520 O
atom 5.93348 -0.40007 22.12472 H
atom 4.62181 0.81541 22.17928 H
atom 5.60263 2.25013 18.87901 H
atom 4.47636 2.47720 20.25765 H
atom 1.45493 5.41814 25.99764 O
atom 0.35868 4.91759 25.76571 N
atom -0.41300 4.44401 26.59856 O
atom -0.09285 4.94745 24.43025 N
atom -1.20384 4.07752 24.06547 C
atom -0.71720 2.80774 23.52704 N
atom -0.68968 1.69390 24.39807 N
atom -1.50377 1.71345 25.31721 O
atom 0.07869 0.77688 24.11902 O
atom 0.30273 2.90543 22.49805 C
atom 1.34020 3.84354 22.91988 N
atom 0.89549 5.15475 23.39058 C
atom 1.74618 5.72521 23.76601 H
atom 0.41168 5.70458 22.56912 H
atom 2.65417 3.62360 22.59598 N
atom 2.93553 2.52361 22.10503 O
atom 3.45052 4.53253 22.83045 O
atom 0.75185 1.92611 22.32192 H
atom -0.18334 3.28772 21.58690 H
atom -1.85030 3.89933 24.92440 H
atom -1.77292 4.57616 23.27567 H
atom 9.57391 2.97339 18.66286 O
atom 9.10783 4.09383 18.46936 N
atom 8.58414 4.81754 19.31587 O
atom 9.25572 4.62670 17.17755 N
atom 8.54356 5.84453 16.80345 C
atom 7.37750 5.54103 15.98018 N
atom 6.12826 5.41696 16.63671 N
atom 6.03187 5.96538 17.73046 O
atom 5.23390 4.83740 16.02754 O
atom 7.65214 4.67713 14.83498 C
atom 8.40295 3.49024 15.23275 N
atom 9.57343 3.73100 16.07284 C
atom 9.96241 2.78673 16.45328 H
atom 10.32709 4.23051 15.45019 H
atom 7.72046 2.26121 15.33716 N
atom 6.65851 2.17502 14.72103 O
atom 8.27527 1.36398 15.96032 O
atom 6.72470 4.38056 14.34213 H
atom 8.27917 5.24685 14.13680 H
atom 8.25059 6.41237 17.68699 H
atom 9.22220 6.45018 16.19258 H
atom 5.00874 4.52217 7.65795 O
atom 5.75091 3.92374 8.43658 N
atom 5.40451 3.32071 9.44706 O
atom 7.10907 3.84906 8.08705 N
atom 8.08556 3.40072 9.07355 C
atom 8.87586 4.51911 9.57879 N
atom 8.58123 5.04776 10.84915 N
atom 7.85068 4.38052 11.57871 O
atom 9.13384 6.10388 11.15013 O
atom 9.43544 5.40958 8.56801 C
atom 8.40812 5.82270 7.61033 N
atom 7.63374 4.72040 7.04633 C
atom 6.82520 5.09733 6.42220 H
atom 8.32437 4.12747 6.43351 H
atom 7.75167 7.05330 7.82942 N
atom 8.35800 7.89124 8.49197 O
atom 6.66921 7.21477 7.27180 O
atom 9.88171 6.28458 9.04510 H
atom 10.20111 4.85254 8.00980 H
atom 7.59252 2.88471 9.89708 H
atom 8.77357 2.70969 8.57092 H
atom -1.05267 4.86540 3.79418 O
atom -0.60824 3.73765 3.59684 N
atom -0.10719 2.99633 4.44058 O
atom -0.75878 3.20500 2.30292 N
atom 0.08973 2.08212 1.91872 C
atom 1.27796 2.54656 1.20186 N
atom 2.46323 2.72334 1.95826 N
atom 2.54251 2.07008 2.99382 O
atom 3.33540 3.43996 1.47408 O
atom 1.00922 3.47292 0.10445 C
atom 0.10703 4.53877 0.51656 N
atom -1.09830 4.11136 1.21565 C
atom -1.65745 4.97354 1.58364 H
atom -1.71328 3.54065 0.50644 H
atom 0.57467 5.84198 0.66563 N
atom 1.69620 6.08588 0.21389 O
atom -0.19133 6.65599 1.17096 O
atom 1.94008 3.89848 -0.27313 H
atom 0.50043 2.89805 -0.68117 H
atom 0.37685 1.50011 2.79476 H
atom -0.48361 1.45419 1.23045 H
