# Supplementary material for: Ab Initio Crystal Structure Prediction of the Energetic Materials LLM-105, RDX, and HMX
Source: Cryst Growth Des. 2023 Aug 17;23(9):6275–89. doi: 10.1021/acs.cgd.3c00027 (PMC10763925; doi:10.1021/acs.cgd.3c00027)
Supplement: Supplementary file 2 — cg3c00027_si_002.zip [file cg3c00027_si_002.zip › CSP_Structures/RDX/c6e691142b.in]

lattice_vector 7.60182378 -0.0148499 -0.0270171
lattice_vector -0.05708886 7.74591472 -0.09699895
lattice_vector -0.5620431 -0.05806242 29.08521119
atom 4.84622 5.70164 10.99578 O
atom 4.83536 4.88734 10.07759 N
atom 3.94661 4.07988 9.82437 O
atom 5.92781 4.96347 9.17343 N
atom 6.03759 3.92604 8.16287 C
atom 6.95157 2.88424 8.62229 N
atom 6.75479 1.57964 8.23653 N
atom 5.68878 1.31769 7.66376 O
atom 7.64550 0.77617 8.50710 O
atom 8.26232 3.32590 9.10455 C
atom 8.05296 4.34372 10.11297 N
atom 7.19792 5.45488 9.71158 C
atom 7.02020 6.12185 10.55554 H
atom 7.70578 6.00305 8.91148 H
atom 8.02116 3.93689 11.46211 N
atom 8.49043 2.83208 11.72450 O
atom 7.58021 4.74710 12.27439 O
atom 8.81492 2.47785 9.51145 H
atom 8.83319 3.78207 8.28204 H
atom 5.05917 3.47866 7.97941 H
atom 6.43746 4.40070 7.25201 H
atom -1.08554 0.93588 17.84026 O
atom -0.78321 1.16609 16.67377 N
atom -0.16095 0.41915 15.92192 O
atom -1.27272 2.37287 16.10268 N
atom -0.47045 2.95925 15.02455 C
atom 0.51780 3.89333 15.55225 N
atom 1.84849 3.47551 15.70272 N
atom 2.16288 2.40703 15.17949 O
atom 2.60723 4.24524 16.28438 O
atom -0.00531 4.89715 16.47388 C
atom -0.81700 4.27630 17.51281 N
atom -1.83938 3.36089 17.02499 C
atom -2.33830 2.87033 17.86111 H
atom -2.57382 3.94208 16.45225 H
atom -0.26680 4.06843 18.78852 N
atom 0.82732 4.57821 19.01611 O
atom -0.96112 3.44846 19.59273 O
atom 0.81309 5.46700 16.91401 H
atom -0.66331 5.56560 15.90420 H
atom 0.02071 2.17982 14.44108 H
atom -1.15405 3.53605 14.38892 H
atom 1.95788 1.22214 25.30130 O
atom 2.00184 2.00886 24.36031 N
atom 2.90984 2.79123 24.09802 O
atom 0.92736 1.92510 23.43473 N
atom 0.83527 2.94430 22.40158 C
atom -0.10571 3.98343 22.80285 N
atom 0.17152 5.31271 22.60784 N
atom 1.28055 5.58981 22.13681 O
atom -0.70555 6.12152 22.91053 O
atom -1.42155 3.54066 23.25392 C
atom -1.23837 2.54222 24.28891 N
atom -0.35455 1.43501 23.94326 C
atom -0.19564 0.79025 24.80720 H
atom -0.83150 0.86312 23.14230 H
atom -1.25179 2.97819 25.62744 N
atom -1.74074 4.07859 25.85588 O
atom -0.82643 2.18314 26.46519 O
atom -1.99784 4.38949 23.62759 H
atom -1.95458 3.06177 22.41823 H
atom 1.81516 3.38947 22.22015 H
atom 0.45472 2.45094 21.49406 H
atom 0.28055 3.35455 4.85253 O
atom 0.86792 3.95831 3.95839 N
atom 1.34674 5.08992 4.03430 O
atom 1.09060 3.26634 2.75155 N
atom 1.43441 4.04486 1.56522 C
atom 0.25885 4.25933 0.72126 N
atom -0.42121 5.48888 0.80165 N
atom 0.18512 6.43354 1.30006 O
atom -1.54021 5.53291 0.29151 O
atom -0.51243 3.05396 0.41914 C
atom -0.79977 2.28973 1.62449 N
atom 0.34206 2.03742 2.49286 C
atom 0.01236 1.58725 3.43107 H
atom 1.01811 1.35085 1.97031 H
atom -2.08666 2.36838 2.20575 N
atom -2.97551 2.86517 1.51803 O
atom -2.21515 1.86047 3.31381 O
atom -1.43855 3.31161 -0.09587 H
atom 0.11058 2.43378 -0.23564 H
atom 1.87553 4.99887 1.85703 H
atom 2.15086 3.45266 0.98188 H
atom 5.87970 9.05331 10.95182 O
atom 5.87861 8.52670 12.05832 N
atom 6.76094 7.81768 12.53203 O
atom 4.78686 8.85083 12.91447 N
atom 4.53187 7.94655 14.03197 C
atom 3.57269 6.91633 13.66043 N
atom 3.90767 5.57783 13.69925 N
atom 5.01625 5.29049 14.16125 O
atom 3.05938 4.77522 13.31319 O
atom 2.34379 7.36510 13.01734 C
atom 2.66162 8.28759 11.93890 N
atom 3.57626 9.36977 12.27363 C
atom 3.82344 9.93754 11.37571 H
atom 3.08461 10.02670 13.00034 H
atom 2.60017 7.84571 10.61285 N
atom 2.07356 6.75397 10.40950 O
atom 3.02458 8.61469 9.75066 O
atom 1.78091 6.50934 12.64019 H
atom 1.74358 7.91382 13.75768 H
atom 5.46047 7.47892 14.36188 H
atom 4.09131 8.54830 14.83846 H
atom 4.16315 3.94390 4.98912 O
atom 3.66547 4.49189 5.96542 N
atom 2.89162 3.97339 6.76987 O
atom 4.11416 5.80043 6.27258 N
atom 3.27073 6.63900 7.12627 C
atom 2.40139 7.50811 6.34236 N
atom 1.07158 7.10690 6.10976 N
atom 0.64183 6.17837 6.78927 O
atom 0.42802 7.76716 5.30006 O
atom 3.08244 8.27996 5.30599 C
atom 3.91967 7.40406 4.49837 N
atom 4.82579 6.53282 5.22604 C
atom 5.30376 5.83670 4.53579 H
atom 5.58373 7.15540 5.72149 H
atom 3.56278 7.10371 3.18818 N
atom 2.67894 7.79064 2.67950 O
atom 4.20033 6.21452 2.62011 O
atom 2.35796 8.79402 4.67465 H
atom 3.72912 9.01525 5.80234 H
atom 2.68293 6.02564 7.80923 H
atom 3.94048 7.29471 7.69866 H
atom 0.93110 5.49231 25.55774 O
atom 0.99581 6.06831 26.63779 N
atom 0.12146 6.75651 27.15472 O
atom 2.17517 5.84370 27.40700 N
atom 2.47628 6.80970 28.45873 C
atom 3.30294 7.90041 27.94996 N
atom 2.83431 9.20498 27.94737 N
atom 1.74537 9.40881 28.49043 O
atom 3.56626 10.06246 27.45744 O
atom 4.47506 7.53693 27.15862 C
atom 4.11730 6.52205 26.18045 N
atom 3.35201 5.38573 26.67140 C
atom 3.07193 4.73685 25.84108 H
atom 3.97348 4.82590 27.37900 H
atom 4.14595 6.80945 24.82111 N
atom 4.63463 7.89003 24.48674 O
atom 3.72826 5.94111 24.05470 O
atom 4.87757 8.41954 26.66054 H
atom 5.22701 7.10347 27.83088 H
atom 1.55903 7.21218 28.89064 H
atom 3.05000 6.27954 29.23230 H
atom 2.90455 2.32566 18.75262 O
atom 3.15286 2.03335 19.91959 N
atom 3.72286 2.74842 20.74127 O
atom 2.65750 0.79553 20.40388 N
atom 3.45178 0.12699 21.44053 C
atom 4.39926 -0.81769 20.85776 N
atom 5.71801 -0.38734 20.60997 N
atom 6.04617 0.70637 21.06839 O
atom 6.45102 -1.17070 20.01857 O
atom 3.81414 -1.76487 19.91288 C
atom 3.02360 -1.06530 18.90708 N
atom 2.04946 -0.12000 19.43500 C
atom 1.58714 0.43371 18.61728 H
atom 1.28160 -0.68834 19.97730 H
atom 3.55481 -0.85378 17.62682 N
atom 4.60581 -1.42760 17.35265 O
atom 2.88451 -0.16010 16.86229 O
atom 4.59495 -2.36242 19.44208 H
atom 3.13127 -2.41585 20.47247 H
atom 3.97062 0.85814 22.06073 H
atom 2.75947 -0.46192 22.05517 H
