# Supplementary material for: Ab Initio Crystal Structure Prediction of the Energetic Materials LLM-105, RDX, and HMX
Source: Cryst Growth Des. 2023 Aug 17;23(9):6275–89. doi: 10.1021/acs.cgd.3c00027 (PMC10763925; doi:10.1021/acs.cgd.3c00027)
Supplement: Supplementary file 2 — cg3c00027_si_002.zip [file cg3c00027_si_002.zip › CSP_Structures/RDX/6e0d5486e0.in]

lattice_vector -7.62843734 -0.00201588 -0.00131864
lattice_vector 0.00356384 -7.78129319 0.09871708
lattice_vector -0.00809019 0.35542017 28.29951231
atom -4.92047 -4.39782 4.72165 O
atom -5.42344 -3.30615 4.46908 N
atom -5.88374 -2.51419 5.28976 O
atom -5.40999 -2.89040 3.12645 N
atom -6.29464 -1.80152 2.73342 C
atom -7.52846 -2.32106 2.13837 N
atom -8.64449 -2.47914 3.00088 N
atom -8.66523 -1.75579 3.99128 O
atom -9.52520 -3.25647 2.64259 O
atom -7.33253 -3.31445 1.09082 C
atom -6.39013 -4.33695 1.52240 N
atom -5.13088 -3.87535 2.09595 C
atom -4.57270 -4.71974 2.50420 H
atom -4.54011 -3.37734 1.31243 H
atom -6.68824 -5.67601 1.42855 N
atom -7.79376 -5.97342 0.96258 O
atom -5.82366 -6.47169 1.79331 O
atom -8.28301 -3.78219 0.82891 H
atom -6.90375 -2.78779 0.22583 H
atom -6.52044 -1.16982 3.59316 H
atom -5.78493 -1.20951 1.96612 H
atom -7.33587 -4.69311 26.17910 O
atom -6.24627 -4.18753 25.92071 N
atom -5.54468 -3.53800 26.69515 O
atom -5.71109 -4.43337 24.64725 N
atom -4.70131 -3.52605 24.11828 C
atom -5.28380 -2.57730 23.16527 N
atom -5.76397 -1.34586 23.68745 N
atom -5.46470 -1.07202 24.84584 O
atom -6.37465 -0.62238 22.90380 O
atom -6.09659 -3.20884 22.11997 C
atom -7.07234 -4.12969 22.69211 N
atom -6.52818 -5.09760 23.63899 C
atom -7.33501 -5.66223 24.10655 H
atom -5.86862 -5.77639 23.08369 H
atom -8.39990 -3.70302 22.86602 N
atom -8.72013 -2.63951 22.33568 O
atom -9.14879 -4.46135 23.47207 O
atom -6.59920 -2.45357 21.51480 H
atom -5.41777 -3.80620 21.49803 H
atom -4.20361 -3.00071 24.93387 H
atom -3.96596 -4.12102 23.56096 H
atom -7.53268 -3.24656 18.86254 O
atom -7.03211 -4.34559 18.63877 N
atom -6.57081 -5.11539 19.47972 O
atom -7.04848 -4.79748 17.30770 N
atom -6.16500 -5.89721 16.94285 C
atom -4.93076 -5.39472 16.33421 N
atom -3.81476 -5.21486 17.19250 N
atom -3.79396 -5.91326 18.20074 O
atom -2.93459 -4.44594 16.81536 O
atom -5.12595 -4.42869 15.26117 C
atom -6.06692 -3.39430 15.66686 N
atom -7.32686 -3.83958 16.25174 C
atom -7.88430 -2.98436 16.63770 H
atom -7.91829 -4.35750 15.48180 H
atom -5.76956 -2.05834 15.53313 N
atom -4.66486 -1.77431 15.05710 O
atom -6.63496 -1.25289 15.87389 O
atom -4.17504 -3.96883 14.98692 H
atom -5.55546 -4.97743 14.41036 H
atom -5.93959 -6.50665 17.81862 H
atom -6.67568 -6.50832 16.19136 H
atom -5.12242 -2.76646 11.99679 O
atom -6.21144 -3.27970 11.75165 N
atom -6.91209 -3.91040 12.54239 O
atom -6.74747 -3.06611 10.47246 N
atom -7.75500 -3.98864 9.96610 C
atom -7.17034 -4.95981 9.03737 N
atom -6.69003 -6.17790 9.58956 N
atom -6.98807 -6.42280 10.75477 O
atom -6.07974 -6.92046 8.82367 O
atom -6.35762 -4.35352 7.97717 C
atom -5.38386 -3.41704 8.52670 N
atom -5.93107 -2.42632 9.44788 C
atom -5.12614 -1.84756 9.90120 H
atom -6.59193 -1.76394 8.87461 H
atom -4.05645 -3.83854 8.71518 N
atom -3.73473 -4.91564 8.21420 O
atom -3.30930 -3.06422 9.30276 O
atom -5.85345 -5.12302 7.39159 H
atom -7.03666 -3.77290 7.33982 H
atom -8.25189 -4.49449 10.79446 H
atom -8.49149 -3.40933 9.39393 H
atom -3.72055 -8.30693 3.47718 O
atom -3.21826 -7.20851 3.70022 N
atom -2.75771 -6.43901 2.85845 O
atom -3.23255 -6.75641 5.03102 N
atom -2.34849 -5.65668 5.39443 C
atom -1.11440 -6.15915 6.00327 N
atom 0.00179 -6.33942 5.14560 N
atom 0.02265 -5.64223 4.13652 O
atom 0.88315 -7.10594 5.52490 O
atom -1.30999 -7.12393 7.07743 C
atom -2.25159 -8.15855 6.67378 N
atom -3.51102 -7.71342 6.08792 C
atom -4.06899 -8.56872 5.70273 H
atom -4.10182 -7.19458 6.85766 H
atom -1.95024 -9.49462 6.79872 N
atom -0.84406 -9.77841 7.27132 O
atom -2.81420 -10.30047 6.45529 O
atom -0.35926 -7.58350 7.35247 H
atom -1.73964 -6.57429 7.92750 H
atom -2.12302 -5.04848 4.51778 H
atom -2.85864 -5.04432 6.14526 H
atom -1.30994 -8.77457 10.32724 O
atom -2.39781 -8.26082 10.57672 N
atom -3.10107 -7.62971 9.78856 O
atom -2.92868 -8.47329 11.85746 N
atom -3.93690 -7.55328 12.36657 C
atom -3.35298 -6.58540 13.29925 N
atom -2.86874 -5.36678 12.75069 N
atom -3.16193 -5.11949 11.58471 O
atom -2.26215 -4.62550 13.52075 O
atom -2.54142 -7.19650 14.35773 C
atom -1.56644 -8.12991 13.80517 N
atom -2.11177 -9.11707 12.87899 C
atom -1.30537 -9.69123 12.42248 H
atom -2.77104 -9.78411 13.44879 H
atom -0.23936 -7.70598 13.61876 N
atom 0.08067 -6.62982 14.12298 O
atom 0.50903 -8.47740 13.02914 O
atom -2.03852 -6.42968 14.94800 H
atom -3.22129 -7.78055 14.99115 H
atom -4.43306 -7.04476 11.53943 H
atom -4.67376 -8.13457 12.93640 H
atom -1.10996 0.62720 17.51562 O
atom -1.61152 -0.46551 17.76683 N
atom -2.07127 -1.25680 16.94518 O
atom -1.59799 -0.88266 19.10901 N
atom -2.48237 -1.97223 19.50110 C
atom -3.71528 -1.45403 20.09915 N
atom -4.83109 -1.28955 19.23700 N
atom -4.85178 -2.00552 18.24135 O
atom -5.71159 -0.51464 19.60074 O
atom -3.51654 -0.46364 21.14932 C
atom -2.57534 0.56035 20.71862 N
atom -1.31741 0.10062 20.14095 C
atom -0.76057 0.94603 19.73301 H
atom -0.72458 -0.39854 20.92205 H
atom -2.87663 1.89929 20.80985 N
atom -3.98248 2.19496 21.27583 O
atom -2.01358 2.69609 20.44369 O
atom -4.46628 0.00307 21.41558 H
atom -3.08528 -0.99307 22.01132 H
atom -2.70924 -2.60207 18.64022 H
atom -1.97179 -2.56593 20.26655 H
atom -3.52023 1.27492 24.35951 O
atom -2.43185 0.76835 24.62078 N
atom -1.72830 0.11901 23.84796 O
atom -1.90047 1.01269 25.89609 N
atom -0.89305 0.10423 26.42731 C
atom -1.47879 -0.84342 27.37949 N
atom -1.95920 -2.07461 26.85712 N
atom -1.65978 -2.34862 25.69876 O
atom -2.57038 -2.79791 27.64060 O
atom -2.29324 -0.21062 28.42272 C
atom -3.26679 0.71075 27.84792 N
atom -2.71941 1.67794 26.90211 C
atom -3.52459 2.24305 26.43234 H
atom -2.06064 2.35629 27.45891 H
atom -4.59417 0.28496 27.67056 N
atom -4.91634 -0.77897 28.19895 O
atom -5.34122 1.04432 27.06367 O
atom -2.79786 -0.96513 29.02719 H
atom -1.61529 0.38655 29.04577 H
atom -0.39494 -0.42215 25.61262 H
atom -0.15771 0.69822 26.98574 H
