# Supplementary material for: Ab Initio Crystal Structure Prediction of the Energetic Materials LLM-105, RDX, and HMX
Source: Cryst Growth Des. 2023 Aug 17;23(9):6275–89. doi: 10.1021/acs.cgd.3c00027 (PMC10763925; doi:10.1021/acs.cgd.3c00027)
Supplement: Supplementary file 2 — cg3c00027_si_002.zip [file cg3c00027_si_002.zip › CSP_Structures/RDX/692d7f98cb.in]

lattice_vector 7.66213282 0.02933588 0.17860498
lattice_vector 0.02074217 7.76347456 0.14194195
lattice_vector 0.00185973 -0.28359854 28.81153015
atom 2.65405 5.19134 18.79766 O
atom 2.59868 4.54717 19.83884 N
atom 3.48100 3.83167 20.30636 O
atom 1.43530 4.73063 20.63334 N
atom 1.15400 3.74357 21.67196 C
atom 0.22454 2.72791 21.19725 N
atom 0.62208 1.41122 21.03404 N
atom 1.73181 1.10495 21.48039 O
atom -0.18037 0.64152 20.51273 O
atom -0.98692 3.22045 20.55617 C
atom -0.64474 4.20532 19.54375 N
atom 0.24742 5.27319 19.97347 C
atom 0.53064 5.89154 19.12182 H
atom -0.28407 5.88100 20.71253 H
atom -0.63482 3.82646 18.19704 N
atom -1.15775 2.75581 17.90718 O
atom -0.15852 4.64156 17.40467 O
atom -1.55223 2.39512 20.11860 H
atom -1.59126 3.72970 21.32002 H
atom 2.07723 3.27383 22.01225 H
atom 0.66266 4.27812 22.49675 H
atom 8.05031 0.39809 13.65983 O
atom 7.40385 1.32896 14.13677 N
atom 6.26233 1.25864 14.59223 O
atom 8.05590 2.56586 14.25837 N
atom 7.26674 3.75657 14.57386 C
atom 7.06078 4.58696 13.39742 N
atom 5.81038 4.55359 12.73464 N
atom 4.87847 4.02475 13.33517 O
atom 5.75387 5.12981 11.65374 O
atom 8.25697 4.87682 12.61897 C
atom 9.00686 3.65389 12.33458 N
atom 9.27928 2.81098 13.49359 C
atom 9.72537 1.86747 13.17579 H
atom 9.96751 3.36616 14.14435 H
atom 8.83968 3.02870 11.08432 N
atom 8.32777 3.69524 10.18811 O
atom 9.28700 1.88610 10.97918 O
atom 7.99237 5.38817 11.69169 H
atom 8.90608 5.51912 13.22506 H
atom 6.30733 3.47377 15.00829 H
atom 7.84022 4.33865 15.30481 H
atom 5.31833 1.38774 3.92114 O
atom 5.29300 2.20216 4.83914 N
atom 4.39925 3.00785 5.08054 O
atom 6.37358 2.12692 5.75791 N
atom 6.45638 3.15023 6.78507 C
atom 7.37104 4.20610 6.35620 N
atom 7.17527 5.49773 6.79453 N
atom 6.10200 5.74188 7.35948 O
atom 8.07401 6.30594 6.56769 O
atom 8.69625 3.77202 5.90487 C
atom 8.51337 2.77529 4.86971 N
atom 7.65584 1.65222 5.23343 C
atom 7.49417 1.00032 4.37471 H
atom 8.15444 1.09174 6.03043 H
atom 8.47621 3.22529 3.53229 N
atom 8.93275 4.34255 3.30524 O
atom 8.04430 2.43506 2.69498 O
atom 9.26181 4.62681 5.53206 H
atom 9.24376 3.29597 6.73255 H
atom 5.47051 3.58561 6.95819 H
atom 6.84388 2.66437 7.69564 H
atom -1.07302 5.92102 25.81904 O
atom -0.58886 5.74584 26.93057 N
atom 0.13597 6.52840 27.54257 O
atom -0.97653 4.56301 27.61780 N
atom -0.09015 4.09415 28.68361 C
atom 0.91045 3.17079 28.16664 N
atom 2.25238 3.53037 28.11205 N
atom 2.57113 4.59380 28.64735 O
atom 3.02082 2.72892 27.58725 O
atom 0.41289 2.08477 27.33123 C
atom -0.49153 2.60408 26.31767 N
atom -1.54205 3.48646 26.80042 C
atom -2.10328 3.89032 25.95737 H
atom -2.21092 2.90951 27.44921 H
atom -0.07822 2.70042 24.98807 N
atom 1.00058 2.18970 24.69592 O
atom -0.85903 3.24232 24.20503 O
atom 1.24753 1.55665 26.86906 H
atom -0.16417 1.39824 27.96526 H
atom 0.39898 4.93457 29.17742 H
atom -0.71676 3.54071 29.39558 H
atom 1.66677 1.66133 18.24959 O
atom 1.70652 0.93650 17.26130 N
atom 0.80207 0.22582 16.83351 O
atom 2.90197 0.99971 16.48822 N
atom 3.10626 -0.03310 15.48436 C
atom 3.87344 -1.13856 16.05216 N
atom 3.51180 -2.44688 15.83254 N
atom 2.44649 -2.64134 15.23633 O
atom 4.28344 -3.31890 16.23227 O
atom 5.10850 -0.80790 16.75997 C
atom 4.83450 0.25240 17.71104 N
atom 4.11683 1.40990 17.19149 C
atom 3.88036 2.10276 17.99864 H
atom 4.76330 1.90617 16.46078 H
atom 4.75398 -0.05547 19.07562 N
atom 5.17131 -1.15856 19.42607 O
atom 4.32935 0.82592 19.82090 O
atom 5.48946 -1.69146 17.27131 H
atom 5.85278 -0.42911 16.04467 H
atom 2.15148 -0.40479 15.10870 H
atom 3.68145 0.41960 14.66152 H
atom 2.34009 4.77166 25.46364 O
atom 2.99741 4.93038 24.43907 N
atom 3.73948 4.10163 23.91242 O
atom 2.80786 6.14971 23.75568 N
atom 3.73051 6.50823 22.67966 C
atom 4.73255 7.46280 23.13398 N
atom 6.06555 7.08470 23.26387 N
atom 6.37267 5.96509 22.84905 O
atom 6.83800 7.92125 23.72284 O
atom 4.22908 8.61417 23.87328 C
atom 3.34675 8.17174 24.94411 N
atom 2.27432 7.28103 24.51621 C
atom 1.70611 6.92545 25.37629 H
atom 1.61693 7.84875 23.84920 H
atom 3.90037 7.97434 26.22420 N
atom 4.99440 8.48555 26.44412 O
atom 3.20949 7.35869 27.03493 O
atom 5.05668 9.20740 24.26416 H
atom 3.62182 9.22080 23.18966 H
atom 4.21719 5.61709 22.28134 H
atom 3.13501 7.00682 21.90277 H
atom 6.38443 5.91724 3.94513 O
atom 6.36185 6.44195 2.83846 N
atom 7.24069 7.14305 2.34367 O
atom 5.25154 6.12783 2.00468 N
atom 4.95801 7.05423 0.91279 C
atom 3.99445 8.06312 1.32873 N
atom 4.34339 9.40032 1.40012 N
atom 5.45467 9.71273 0.96129 O
atom 3.50210 10.17758 1.84474 O
atom 2.78611 7.57285 1.97818 C
atom 3.13386 6.63138 3.03131 N
atom 4.06303 5.57438 2.65799 C
atom 4.33811 4.99345 3.53934 H
atom 3.56954 4.92347 1.92647 H
atom 3.07543 7.03692 4.36874 N
atom 2.53113 8.11386 4.60400 O
atom 3.51883 6.25240 5.20683 O
atom 2.20653 8.40592 2.37952 H
atom 2.19334 7.02642 1.23098 H
atom 5.87236 7.53844 0.56756 H
atom 4.50141 6.46516 0.10597 H
atom 4.44373 3.03799 9.96960 O
atom 4.01224 2.52710 8.94283 N
atom 3.29082 3.07378 8.10924 O
atom 4.48250 1.22879 8.61641 N
atom 3.68299 0.41714 7.69600 C
atom 2.78077 -0.48159 8.40652 N
atom 1.44648 -0.07399 8.61786 N
atom 1.04616 0.88257 7.95908 O
atom 0.77459 -0.75318 9.38660 O
atom 3.42122 -1.29075 9.43902 C
atom 4.21030 -0.43953 10.31815 N
atom 5.14485 0.46519 9.67241 C
atom 5.57392 1.14059 10.41401 H
atom 5.93815 -0.13009 9.19721 H
atom 3.81852 -0.22557 11.63224 N
atom 2.93261 -0.95395 12.07588 O
atom 4.42668 0.63826 12.26919 O
atom 2.67487 -1.83814 10.01457 H
atom 4.09666 -1.99870 8.94058 H
atom 3.12676 1.05218 7.00637 H
atom 4.38071 -0.21861 7.13440 H
