# Supplementary material for: Ab Initio Crystal Structure Prediction of the Energetic Materials LLM-105, RDX, and HMX
Source: Cryst Growth Des. 2023 Aug 17;23(9):6275–89. doi: 10.1021/acs.cgd.3c00027 (PMC10763925; doi:10.1021/acs.cgd.3c00027)
Supplement: Supplementary file 2 — cg3c00027_si_002.zip [file cg3c00027_si_002.zip › CSP_Structures/RDX/46a6dd16ee.in]

lattice_vector 10.9380853 -1.505e-05 0.00020137
lattice_vector 3.64e-05 12.39838968 0.0001719
lattice_vector -0.00030704 -8.437e-05 12.63248106
atom 1.79669 -0.76010 -1.04285 O
atom 1.61755 -0.70918 0.16793 N
atom 0.68473 -1.21030 0.78965 O
atom 2.64117 -0.08282 0.93690 N
atom 2.30228 0.23814 2.32014 C
atom 1.67296 1.55007 2.38390 N
atom 0.41283 1.70174 2.92063 N
atom -0.03287 0.72992 3.54494 O
atom -0.14840 2.78560 2.77819 O
atom 2.35064 2.64613 1.70439 C
atom 2.73887 2.25309 0.35704 N
atom 3.40793 0.96104 0.25227 C
atom 3.56344 0.69819 -0.79439 H
atom 4.36850 1.04220 0.77693 H
atom 1.98612 2.72443 -0.73941 N
atom 1.21096 3.65147 -0.52134 O
atom 2.23599 2.22363 -1.83157 O
atom 1.69257 3.51606 1.67224 H
atom 3.27447 2.87380 2.25768 H
atom 1.62645 -0.51048 2.73537 H
atom 3.24660 0.25741 2.87843 H
atom 9.14028 13.15806 13.67578 O
atom 9.31933 13.10732 12.46498 N
atom 10.25225 13.60825 11.84328 O
atom 8.29580 12.48078 11.69601 N
atom 8.63473 12.15979 10.31279 C
atom 9.26404 10.84787 10.24904 N
atom 10.52418 10.69619 9.71232 N
atom 10.96989 11.66801 9.08802 O
atom 11.08541 9.61233 9.85478 O
atom 8.58635 9.75181 10.92854 C
atom 8.19808 10.14484 12.27588 N
atom 7.52906 11.43691 12.38066 C
atom 7.37356 11.69976 13.42732 H
atom 6.56848 11.35576 11.85600 H
atom 8.95076 9.67343 13.37236 N
atom 9.72618 8.74663 13.15422 O
atom 8.70113 10.17442 14.46447 O
atom 9.24443 8.88188 10.96072 H
atom 7.66253 9.52413 10.37523 H
atom 9.31055 12.90841 9.89754 H
atom 7.69040 12.14050 9.75450 H
atom 3.67146 13.15846 5.27377 O
atom 3.85051 13.10743 6.48456 N
atom 4.78331 13.60844 7.10639 O
atom 2.82690 12.48087 7.25339 N
atom 3.16572 12.15973 8.63661 C
atom 3.79498 10.84777 8.70026 N
atom 5.05512 10.69601 9.23696 N
atom 5.50091 11.66779 9.86126 O
atom 5.61633 9.61215 9.09439 O
atom 3.11729 9.75181 8.02061 C
atom 2.72911 10.14499 6.67328 N
atom 2.06016 11.43710 6.56857 C
atom 1.90478 11.70007 5.52192 H
atom 1.09953 11.35596 7.09314 H
atom 3.48182 9.67362 5.57681 N
atom 4.25714 8.74672 5.79491 O
atom 3.23223 10.17466 4.48471 O
atom 3.77534 8.88186 7.98838 H
atom 2.19343 9.52411 8.57384 H
atom 3.84154 12.90828 9.05198 H
atom 2.22135 12.14040 9.19483 H
atom 7.26552 -0.76051 7.35924 O
atom 7.08617 -0.70900 6.14852 N
atom 6.15357 -1.21037 5.52665 O
atom 8.10999 -0.08285 5.37965 N
atom 7.77126 0.23820 3.99640 C
atom 7.14202 1.55017 3.93268 N
atom 5.88191 1.70193 3.39594 N
atom 5.43618 0.73019 2.77153 O
atom 5.32073 2.78583 3.53840 O
atom 7.81971 2.64615 4.61233 C
atom 8.20782 2.25296 5.95967 N
atom 8.87683 0.96087 6.06439 C
atom 9.03223 0.69794 7.11104 H
atom 9.83745 1.04200 5.53980 H
atom 7.45497 2.72418 7.05609 N
atom 6.68012 3.65151 6.83811 O
atom 7.70496 2.22350 8.14828 O
atom 7.16165 3.51609 4.64453 H
atom 8.74358 2.87386 4.05911 H
atom 7.09542 -0.51034 3.58104 H
atom 8.71565 0.25746 3.43820 H
atom 7.26533 6.95914 13.67551 O
atom 7.08642 6.90847 12.46468 N
atom 6.15335 7.40905 11.84294 O
atom 8.10992 6.28175 11.69581 N
atom 7.77101 5.96057 10.31262 C
atom 7.14178 4.64860 10.24901 N
atom 5.88166 4.49677 9.71229 N
atom 5.43582 5.46856 9.08802 O
atom 5.32049 3.41291 9.85488 O
atom 7.81953 3.55264 10.92863 C
atom 8.20777 3.94585 12.27593 N
atom 8.87668 5.23798 12.38061 C
atom 9.03209 5.50097 13.42725 H
atom 9.83729 5.15686 11.85601 H
atom 7.45514 3.47444 13.37245 N
atom 6.67985 2.54751 13.15438 O
atom 7.70474 3.97553 14.46453 O
atom 7.16150 2.68269 10.96090 H
atom 8.74337 3.32496 10.37534 H
atom 7.09515 6.70910 9.89728 H
atom 8.71534 5.94127 9.75434 H
atom 3.67168 5.43883 -1.04258 O
atom 3.85065 5.48963 0.16823 N
atom 4.78364 4.98891 0.78999 O
atom 2.82707 6.11621 0.93711 N
atom 3.16593 6.43736 2.32031 C
atom 3.79515 7.74934 2.38396 N
atom 5.05526 7.90116 2.92069 N
atom 5.50106 6.92941 3.54503 O
atom 5.61642 8.98505 2.77815 O
atom 3.11740 8.84529 1.70432 C
atom 2.72924 8.45207 0.35700 N
atom 2.06029 7.15996 0.25232 C
atom 1.90489 6.89698 -0.79433 H
atom 1.09967 7.24108 0.77690 H
atom 3.48192 8.92342 -0.73950 N
atom 4.25694 9.85060 -0.52150 O
atom 3.23207 8.42255 -1.83162 O
atom 3.77543 9.71525 1.67208 H
atom 2.19355 9.07296 2.25758 H
atom 3.84180 5.68883 2.73565 H
atom 2.22159 6.45663 2.87857 H
atom 9.14038 5.43883 7.35935 O
atom 9.31966 5.49002 6.14861 N
atom 10.25239 4.98875 5.52686 O
atom 8.29601 6.11635 5.37964 N
atom 8.63493 6.43740 3.99643 C
atom 9.26421 7.74934 3.93278 N
atom 10.52437 7.90108 3.39613 N
atom 10.97015 6.92929 2.77182 O
atom 11.08555 8.98496 3.53864 O
atom 8.58648 8.84534 4.61235 C
atom 8.19828 8.45218 5.95967 N
atom 7.52921 7.16013 6.06433 C
atom 7.37369 6.89719 7.11097 H
atom 6.56864 7.24131 5.53966 H
atom 8.95109 8.92336 7.05613 N
atom 9.72600 9.85066 6.83818 O
atom 8.70099 8.42270 8.14830 O
atom 9.24453 9.71528 4.64456 H
atom 7.66265 9.07301 4.05906 H
atom 9.31080 5.68882 3.58117 H
atom 7.69062 6.45667 3.43812 H
atom 1.79662 6.95906 5.27359 O
atom 1.61749 6.90818 6.48438 N
atom 0.68457 7.40911 7.10608 O
atom 2.64098 6.28159 7.25334 N
atom 2.30201 5.96050 8.63653 C
atom 1.67272 4.64857 8.70016 N
atom 0.41256 4.49682 9.23682 N
atom -0.03323 5.46863 9.86109 O
atom -0.14864 3.41296 9.09427 O
atom 2.35045 3.55256 8.02061 C
atom 2.73876 3.94570 6.67331 N
atom 3.40776 5.23779 6.56864 C
atom 3.56328 5.50071 5.52200 H
atom 4.36833 5.15662 7.09331 H
atom 1.98608 3.47437 5.57680 N
atom 1.21071 2.54750 5.79485 O
atom 2.23573 3.97542 4.48471 O
atom 1.69240 2.68263 7.98835 H
atom 3.27426 3.32487 8.57394 H
atom 1.62615 6.70908 9.05180 H
atom 3.24631 5.94120 9.19485 H
