# Supplementary material for: Ab Initio Crystal Structure Prediction of the Energetic Materials LLM-105, RDX, and HMX
Source: Cryst Growth Des. 2023 Aug 17;23(9):6275–89. doi: 10.1021/acs.cgd.3c00027 (PMC10763925; doi:10.1021/acs.cgd.3c00027)
Supplement: Supplementary file 2 — cg3c00027_si_002.zip [file cg3c00027_si_002.zip › CSP_Structures/RDX/d234bd7908.in]

lattice_vector 10.0513443 0.02445716 -0.00372676
lattice_vector -0.01166187 -12.91556304 0.00093425
lattice_vector 0.00119618 0.00032386 -13.2621964
atom 9.06665 -14.02370 -13.84291 O
atom 8.44024 -12.97038 -13.97287 N
atom 8.47211 -12.23507 -14.95869 O
atom 7.55276 -12.62596 -12.95065 N
atom 7.06863 -11.24879 -12.85679 C
atom 7.76264 -10.51779 -11.79870 N
atom 8.92831 -9.77163 -12.17498 N
atom 9.00160 -9.43862 -13.35240 O
atom 9.69560 -9.45777 -11.27489 O
atom 7.82237 -11.20206 -10.52175 C
atom 8.34107 -12.55681 -10.73169 N
atom 7.62313 -13.37066 -11.70788 C
atom 8.16274 -14.30492 -11.86458 H
atom 6.59186 -13.55917 -11.37303 H
atom 9.08182 -13.17866 -9.75488 N
atom 9.55311 -12.45112 -8.86905 O
atom 9.24046 -14.39531 -9.84275 O
atom 8.45723 -10.65700 -9.82096 H
atom 6.79243 -11.25330 -10.13153 H
atom 7.19703 -10.74539 -13.81632 H
atom 6.00489 -11.27981 -12.59175 H
atom 0.97815 1.14197 0.57742 O
atom 1.60175 0.08704 0.70772 N
atom 1.56764 -0.64805 1.69364 O
atom 2.48921 -0.25971 -0.31381 N
atom 2.96959 -1.63828 -0.40737 C
atom 2.27434 -2.36751 -1.46590 N
atom 1.10820 -3.11295 -1.09035 N
atom 1.03509 -3.44757 0.08665 O
atom 0.34008 -3.42454 -1.99050 O
atom 2.21610 -1.68300 -2.74277 C
atom 1.70086 -0.32703 -2.53274 N
atom 2.42107 0.48492 -1.55672 C
atom 1.88399 1.42060 -1.40008 H
atom 3.45288 0.67065 -1.89152 H
atom 0.96007 0.29645 -3.50854 N
atom 0.48551 -0.43004 -4.39338 O
atom 0.80496 1.51358 -3.42073 O
atom 1.57978 -2.22671 -3.44327 H
atom 3.24607 -1.63414 -3.13316 H
atom 2.83887 -2.14130 0.55206 H
atom 4.03370 -1.61013 -0.67129 H
atom 5.99894 1.14804 -7.21068 O
atom 6.62697 0.09578 -7.34151 N
atom 6.59665 -0.63842 -8.32818 O
atom 7.51403 -0.24880 -6.31906 N
atom 8.00056 -1.62525 -6.22707 C
atom 7.30762 -2.35892 -5.17022 N
atom 6.14400 -3.10744 -5.54785 N
atom 6.07131 -3.43827 -6.72594 O
atom 5.37843 -3.42627 -4.64804 O
atom 7.24602 -1.67668 -3.89226 C
atom 6.72495 -0.32257 -4.10055 N
atom 7.44170 0.49401 -5.07530 C
atom 6.90035 1.42747 -5.23093 H
atom 8.47249 0.68408 -4.73982 H
atom 5.98316 0.29674 -3.12282 N
atom 5.51327 -0.43276 -2.23790 O
atom 5.82236 1.51322 -3.20919 O
atom 6.61161 -2.22390 -3.19271 H
atom 8.27561 -1.62429 -3.50121 H
atom 7.87310 -2.12750 -7.18734 H
atom 9.06425 -1.59283 -5.96190 H
atom 4.04040 -14.05012 -6.05886 O
atom 3.41427 -12.99708 -5.92521 N
atom 3.44682 -12.26505 -4.93693 O
atom 2.52561 -12.64951 -6.94526 N
atom 2.04187 -11.27185 -7.03456 C
atom 2.73564 -10.53769 -8.09057 N
atom 3.89976 -9.79065 -7.71225 N
atom 3.97212 -9.45990 -6.53407 O
atom 4.66511 -9.47061 -8.61193 O
atom 2.79559 -11.21772 -9.36982 C
atom 3.31311 -12.57353 -9.16425 N
atom 2.59520 -13.39010 -8.19056 C
atom 3.13455 -14.32503 -8.03709 H
atom 1.56371 -13.57717 -8.52559 H
atom 4.05734 -13.19192 -10.14062 N
atom 4.53038 -12.46145 -11.02301 O
atom 4.21640 -14.40875 -10.05589 O
atom 3.43133 -10.67061 -10.06827 H
atom 1.76589 -11.26702 -9.76089 H
atom 2.17107 -10.77148 -6.07354 H
atom 0.97791 -11.30183 -7.29883 H
atom 4.19618 -4.97890 -0.03552 O
atom 3.31225 -5.70158 0.41789 N
atom 3.09149 -5.91797 1.60468 O
atom 2.40621 -6.26938 -0.51151 N
atom 1.71321 -7.49937 -0.12570 C
atom 2.45485 -8.67805 -0.55556 N
atom 3.26651 -9.34892 0.38920 N
atom 3.12503 -9.03591 1.56562 O
atom 3.98200 -10.24727 -0.04666 O
atom 2.86932 -8.70096 -1.94400 C
atom 3.51224 -7.41592 -2.26223 N
atom 2.77298 -6.19797 -1.91234 C
atom 3.40454 -5.32885 -2.10320 H
atom 1.83708 -6.13037 -2.48906 H
atom 4.37083 -7.37450 -3.33152 N
atom 4.78379 -8.45234 -3.76553 O
atom 4.68502 -6.25674 -3.76072 O
atom 3.58672 -9.50663 -2.11206 H
atom 1.97144 -8.84089 -2.56646 H
atom 1.53828 -7.52876 0.95151 H
atom 0.75654 -7.51719 -0.66361 H
atom 5.84868 -7.90829 -13.24397 O
atom 6.73108 -7.18113 -13.69331 N
atom 6.95259 -6.95952 -14.87900 O
atom 7.63435 -6.61456 -12.76082 N
atom 8.32652 -5.38225 -13.14055 C
atom 7.58499 -4.20596 -12.70387 N
atom 6.76974 -3.53289 -13.64431 N
atom 6.90855 -3.84196 -14.82204 O
atom 6.05426 -2.63711 -13.20349 O
atom 7.17144 -4.19099 -11.31502 C
atom 6.52743 -5.47748 -11.00452 N
atom 7.26740 -6.69331 -11.36057 C
atom 6.63629 -7.56376 -11.17434 H
atom 8.20318 -6.76285 -10.78384 H
atom 5.66975 -5.52511 -9.93470 N
atom 5.25788 -4.44969 -9.49347 O
atom 5.35412 -6.64526 -9.51306 O
atom 6.45519 -3.38547 -11.14134 H
atom 8.07010 -4.05593 -10.69260 H
atom 8.50072 -5.34715 -14.21772 H
atom 9.28363 -5.36680 -12.60340 H
atom 0.81683 -7.92301 -6.66612 O
atom 1.70173 -7.20150 -6.21290 N
atom 1.92244 -6.98438 -5.02628 O
atom 2.60934 -6.63595 -7.14268 N
atom 3.30328 -5.40633 -6.75752 C
atom 2.56200 -4.22730 -7.18716 N
atom 1.75221 -3.55514 -6.24195 N
atom 1.89517 -3.86730 -5.06546 O
atom 1.03669 -2.65653 -6.67736 O
atom 2.14670 -4.20412 -8.57531 C
atom 1.50310 -5.48898 -8.89318 N
atom 2.24207 -6.70722 -8.54335 C
atom 1.61008 -7.57606 -8.73409 H
atom 3.17778 -6.77519 -9.12033 H
atom 0.64564 -5.53011 -9.96343 N
atom 0.23384 -4.45205 -10.39817 O
atom 0.33036 -6.64776 -10.39205 O
atom 1.42940 -3.39826 -8.74274 H
atom 3.04419 -4.06445 -9.19843 H
atom 3.47890 -5.37673 -5.68041 H
atom 4.25965 -5.38925 -7.29598 H
atom 9.21855 -4.96963 -6.61349 O
atom 8.33643 -5.69694 -7.06303 N
atom 8.11595 -5.91955 -8.24869 O
atom 7.43209 -6.26240 -6.13069 N
atom 6.73983 -7.49482 -6.50993 C
atom 7.48128 -8.67097 -6.07265 N
atom 8.29551 -9.34526 -7.01284 N
atom 8.15613 -9.03722 -8.19080 O
atom 9.01089 -10.24103 -6.57173 O
atom 7.89492 -8.68549 -4.68376 C
atom 8.53852 -7.39871 -4.37364 N
atom 7.79842 -6.18316 -4.73032 C
atom 8.42928 -5.31254 -4.54396 H
atom 6.86234 -6.11369 -4.15406 H
atom 9.39622 -7.35038 -3.30388 N
atom 9.80776 -8.42556 -2.86171 O
atom 9.71182 -6.22995 -2.88301 O
atom 8.61150 -9.49070 -4.51010 H
atom 6.99636 -8.82065 -4.06123 H
atom 6.56555 -7.53044 -7.58707 H
atom 5.78269 -7.50984 -5.97275 H
