# Supplementary material for: Ab Initio Crystal Structure Prediction of the Energetic Materials LLM-105, RDX, and HMX
Source: Cryst Growth Des. 2023 Aug 17;23(9):6275–89. doi: 10.1021/acs.cgd.3c00027 (PMC10763925; doi:10.1021/acs.cgd.3c00027)
Supplement: Supplementary file 2 — cg3c00027_si_002.zip [file cg3c00027_si_002.zip › CSP_Structures/RDX/5b78cda446.in]

lattice_vector 11.13670868 -0.18914408 0.00724894
lattice_vector -2.16342513 12.06957122 0.00783427
lattice_vector -0.00830697 -0.00917698 12.82436079
atom 2.16257 10.87213 -1.20744 O
atom 1.51284 11.59635 -0.45561 N
atom 1.42037 12.82136 -0.53140 O
atom 0.74392 10.96303 0.53487 N
atom 0.24187 11.76070 1.64806 C
atom 1.12085 11.64684 2.80564 N
atom 2.01802 12.68508 3.09378 N
atom 1.81074 13.76944 2.55371 O
atom 2.89315 12.44625 3.92392 O
atom 1.45581 10.28304 3.19794 C
atom 1.89720 9.50084 2.04921 N
atom 1.04483 9.57614 0.86712 C
atom 1.51948 9.07360 0.02276 H
atom 0.09200 9.08793 1.10714 H
atom 3.24992 9.16719 1.91365 N
atom 3.97737 9.40939 2.87459 O
atom 3.57959 8.59032 0.87847 O
atom 2.22030 10.28265 3.97411 H
atom 0.53343 9.82047 3.57267 H
atom 0.12738 12.80562 1.35936 H
atom -0.73338 11.34534 1.92926 H
atom 6.69348 1.07219 14.07046 O
atom 7.34348 0.34806 13.31878 N
atom 7.43597 -0.87695 13.39449 O
atom 8.11260 0.98151 12.32852 N
atom 8.61476 0.18395 11.21528 C
atom 7.73584 0.29785 10.05765 N
atom 6.83851 -0.74030 9.76963 N
atom 7.04587 -1.82474 10.30954 O
atom 5.96347 -0.50149 8.93940 O
atom 7.40082 1.66167 9.66543 C
atom 6.95926 2.44367 10.81422 N
atom 7.81163 2.36840 11.99630 C
atom 7.33698 2.87091 12.84067 H
atom 8.76448 2.85662 11.75631 H
atom 5.60647 2.77687 10.94988 N
atom 4.87921 2.53538 9.98862 O
atom 5.27689 3.35446 11.98475 O
atom 6.63637 1.66204 8.88922 H
atom 8.32317 2.12434 9.29076 H
atom 8.72928 -0.86099 11.50390 H
atom 9.59000 0.59939 10.93419 H
atom 7.36519 4.57902 8.33945 O
atom 7.24836 5.38618 7.41936 N
atom 6.86688 6.55147 7.51983 O
atom 7.67094 4.96530 6.14773 N
atom 7.35881 5.78823 4.98540 C
atom 6.36827 5.14059 4.14037 N
atom 5.14274 5.73256 3.89763 N
atom 4.89621 6.79570 4.46710 O
atom 4.41438 5.16152 3.08077 O
atom 6.59216 3.73784 3.83158 C
atom 6.81425 2.98866 5.06895 N
atom 7.89472 3.54607 5.89348 C
atom 7.98787 3.00453 6.83411 H
atom 8.82208 3.43305 5.32017 H
atom 5.61961 2.68358 5.79589 N
atom 4.55276 2.98720 5.27832 O
atom 5.77325 2.08993 6.85909 O
atom 5.74616 3.32863 3.27471 H
atom 7.51463 3.64114 3.24182 H
atom 6.98331 6.75497 5.31568 H
atom 8.27754 5.90198 4.39297 H
atom 1.49179 7.36565 4.52431 O
atom 1.60872 6.55845 5.44434 N
atom 1.99069 5.39335 5.34390 O
atom 1.18584 6.97917 6.71601 N
atom 1.49847 6.15637 7.87830 C
atom 2.48915 6.80427 8.72296 N
atom 3.71479 6.21257 8.96555 N
atom 3.96118 5.14915 8.39657 O
atom 4.44289 6.78345 9.78278 O
atom 2.26487 8.20690 9.03197 C
atom 2.04237 8.95606 7.79465 N
atom 0.96189 8.39839 6.97028 C
atom 0.86850 8.93990 6.02965 H
atom 0.03459 8.51123 7.54373 H
atom 3.23682 9.26154 7.06759 N
atom 4.30379 8.95771 7.58475 O
atom 3.08286 9.85507 6.00436 O
atom 3.11085 8.61636 9.58871 H
atom 1.34247 8.30330 9.62188 H
atom 1.87411 5.18969 7.54796 H
atom 0.57991 6.04247 8.47098 H
atom 1.13313 1.17535 5.19592 O
atom 1.78048 0.44938 5.94805 N
atom 1.87247 -0.77558 5.87022 O
atom 2.54802 1.08054 6.94097 N
atom 3.04816 0.28062 8.05340 C
atom 2.16757 0.39273 9.20994 N
atom 1.26930 -0.64557 9.49453 N
atom 1.47741 -1.72923 8.95330 O
atom 0.39337 -0.40812 10.32420 O
atom 1.83251 1.75597 9.60415 C
atom 1.39285 2.54020 8.45616 N
atom 2.24711 2.46691 7.27530 C
atom 1.77400 2.97116 6.43109 H
atom 3.19970 2.95440 7.51780 H
atom 0.04005 2.87281 8.31862 N
atom -0.68858 2.63005 9.27851 O
atom -0.28792 3.45240 7.28435 O
atom 1.06698 1.75524 10.37931 H
atom 2.75450 2.21765 9.98093 H
atom 3.16257 -0.76382 7.76293 H
atom 4.02320 0.69501 8.33674 H
atom 7.72378 10.77038 7.66683 O
atom 7.07596 11.49601 6.91473 N
atom 6.98351 12.72091 6.99241 O
atom 6.30850 10.86442 5.92201 N
atom 5.80803 11.66398 4.80947 C
atom 6.68855 11.55190 3.65288 N
atom 7.58668 12.59030 3.36815 N
atom 7.37870 13.67385 3.90961 O
atom 8.46290 12.35274 2.53882 O
atom 7.02391 10.18866 3.25890 C
atom 7.46380 9.40469 4.40697 N
atom 6.60974 9.47805 5.58796 C
atom 7.08318 8.97416 6.43221 H
atom 5.65726 8.99021 5.34580 H
atom 8.81654 9.07168 4.54413 N
atom 9.54514 9.31497 3.58435 O
atom 9.14483 8.49291 5.57872 O
atom 7.78939 10.18943 2.48369 H
atom 6.10199 9.72674 2.88224 H
atom 5.69329 12.70843 5.09975 H
atom 4.83310 11.24923 4.52625 H
atom 7.05372 7.26372 14.75347 O
atom 7.17152 6.45767 13.83255 N
atom 7.55357 5.29251 13.93178 O
atom 6.75047 6.88022 12.56091 N
atom 7.06440 6.05896 11.39788 C
atom 8.05606 6.70803 10.55525 N
atom 9.28202 6.11672 10.31332 N
atom 9.52749 5.05219 10.88060 O
atom 10.01089 6.68858 9.49746 O
atom 7.83210 8.11107 10.24783 C
atom 7.60832 8.85851 11.48594 N
atom 6.52687 8.29979 12.30831 C
atom 6.43243 8.84000 13.24957 H
atom 5.60023 8.41347 11.73395 H
atom 8.80196 9.16283 12.21476 N
atom 9.86952 8.86026 11.69802 O
atom 8.64690 9.75493 13.27862 O
atom 8.67871 8.52123 9.69258 H
atom 6.91037 8.20830 9.65702 H
atom 7.43967 5.09185 11.72738 H
atom 6.14651 5.94584 10.80402 H
atom 1.80314 4.68128 -1.88997 O
atom 1.68561 5.48721 -0.96892 N
atom 1.30344 6.65233 -1.06780 O
atom 2.10647 5.06424 0.30266 N
atom 1.79279 5.88531 1.46589 C
atom 0.80111 5.23630 2.30854 N
atom -0.42472 5.82783 2.55066 N
atom -0.67018 6.89232 1.98327 O
atom -1.15373 5.25586 3.36631 O
atom 1.02468 3.83310 2.61553 C
atom 1.24824 3.08591 1.37723 N
atom 2.32976 3.64456 0.55491 C
atom 2.42397 3.10456 -0.38650 H
atom 3.25642 3.53051 1.12914 H
atom 0.05454 2.78190 0.64842 N
atom -1.01295 3.08487 1.16508 O
atom 0.20946 2.19008 -0.41563 O
atom 0.17797 3.42303 3.17070 H
atom 1.94639 3.73542 3.20630 H
atom 1.41769 6.85257 1.13666 H
atom 2.71076 5.99813 2.05969 H
