# Supplementary material for: Ab Initio Crystal Structure Prediction of the Energetic Materials LLM-105, RDX, and HMX
Source: Cryst Growth Des. 2023 Aug 17;23(9):6275–89. doi: 10.1021/acs.cgd.3c00027 (PMC10763925; doi:10.1021/acs.cgd.3c00027)
Supplement: Supplementary file 2 — cg3c00027_si_002.zip [file cg3c00027_si_002.zip › CSP_Structures/RDX/6fa17c1416.in]

lattice_vector 10.81594924 -0.00030911 0.00013436
lattice_vector 0.00013994 13.33205571 -0.00043037
lattice_vector -0.00036961 3.2e-07 11.59140238
atom 8.05562 14.79952 9.90420 O
atom 7.61115 13.73328 10.31624 N
atom 6.86181 13.57243 11.27049 O
atom 7.92018 12.57602 9.54437 N
atom 7.73409 11.29300 10.19896 C
atom 8.99000 10.91117 10.84274 N
atom 9.00096 10.27384 12.05381 N
atom 7.94140 10.24881 12.69355 O
atom 10.07095 9.78563 12.42605 O
atom 10.15863 10.86839 9.96648 C
atom 10.28941 12.15644 9.30547 N
atom 9.07581 12.64582 8.65251 C
atom 9.22021 13.66604 8.29463 H
atom 8.87471 11.98123 7.80514 H
atom 11.14400 13.11164 9.89853 N
atom 11.91589 12.70585 10.76612 O
atom 11.10262 14.24768 9.43999 O
atom 11.05586 10.63971 10.54512 H
atom 10.00712 10.11429 9.17720 H
atom 6.92866 11.34349 10.93282 H
atom 7.48963 10.55747 9.41676 H
atom 2.75953 -1.46738 1.68609 O
atom 3.20424 -0.40108 1.27442 N
atom 3.95374 -0.24011 0.32030 O
atom 2.89521 0.75599 2.04647 N
atom 3.08184 2.03925 1.39242 C
atom 1.82609 2.42211 0.74909 N
atom 1.81491 3.05841 -0.46249 N
atom 2.87427 3.08262 -1.10261 O
atom 0.74497 3.54674 -0.83469 O
atom 0.65762 2.46501 1.62547 C
atom 0.52610 1.17654 2.28560 N
atom 1.73949 0.68619 2.93824 C
atom 1.59466 -0.33419 3.29548 H
atom 1.94083 1.35016 3.78605 H
atom -0.32857 0.22212 1.69137 N
atom -1.10008 0.62898 0.82394 O
atom -0.28765 -0.91438 2.14880 O
atom -0.23954 2.69475 1.04715 H
atom 0.80978 3.21838 2.41531 H
atom 3.88714 1.98867 0.65842 H
atom 3.32678 2.77429 2.17492 H
atom 8.16789 -1.46803 4.10904 O
atom 8.61234 -0.40171 4.52093 N
atom 9.36167 -0.24072 5.47518 O
atom 8.30332 0.75540 3.74889 N
atom 8.48975 2.03863 4.40305 C
atom 7.23392 2.42120 5.04643 N
atom 7.22277 3.05798 6.25780 N
atom 8.28214 3.08247 6.89785 O
atom 6.15272 3.54611 6.63000 O
atom 6.06547 2.46402 4.16999 C
atom 5.93420 1.17563 3.50965 N
atom 7.14770 0.68556 2.85700 C
atom 7.00303 -0.33480 2.49961 H
atom 7.34903 1.34967 2.00930 H
atom 5.07956 0.22100 4.10357 N
atom 4.30787 0.62758 4.97095 O
atom 5.12049 -0.91533 3.64568 O
atom 5.16826 2.69349 4.74833 H
atom 6.21753 3.21754 3.38027 H
atom 9.29506 1.98811 5.13704 H
atom 8.73459 2.77377 3.62061 H
atom 2.64846 14.79987 7.48088 O
atom 2.20366 13.73351 7.06946 N
atom 1.45426 13.57239 6.11529 O
atom 2.51249 12.57660 7.84183 N
atom 2.32580 11.29321 7.18803 C
atom 3.58151 10.91023 6.54470 N
atom 3.59263 10.27377 5.33319 N
atom 2.53320 10.24933 4.69321 O
atom 4.66265 9.78572 4.96083 O
atom 4.75001 10.86748 7.42105 C
atom 4.88157 12.15602 8.08103 N
atom 3.66820 12.64651 8.73361 C
atom 3.81307 13.66695 9.09066 H
atom 3.46681 11.98271 9.58153 H
atom 5.73634 13.11030 7.48678 N
atom 6.50775 12.70337 6.61927 O
atom 5.69558 14.24682 7.94418 O
atom 5.64715 10.63767 6.84272 H
atom 4.59785 10.11421 8.21099 H
atom 1.52045 11.34365 6.45408 H
atom 2.08090 10.55834 7.97069 H
atom 2.64729 5.19898 1.68563 O
atom 2.20300 6.26535 1.27375 N
atom 1.45411 6.42653 0.31919 O
atom 2.51182 7.42239 2.04606 N
atom 2.32583 8.70562 1.39181 C
atom 3.58188 9.08777 0.74856 N
atom 3.59332 9.72482 -0.46265 N
atom 2.53393 9.74995 -1.10270 O
atom 4.66352 10.21272 -0.83469 O
atom 4.75023 9.13037 1.62518 C
atom 4.88102 7.84203 2.28567 N
atom 3.66727 7.35234 2.93814 C
atom 3.81162 6.33200 3.29570 H
atom 3.46596 8.01662 3.78572 H
atom 5.73557 6.88713 1.69202 N
atom 6.50748 7.29342 0.82469 O
atom 5.69420 5.75084 2.14996 O
atom 5.64759 9.35951 1.04693 H
atom 4.59829 9.88406 2.41477 H
atom 1.52061 8.65527 0.65771 H
atom 2.08106 9.44087 2.17416 H
atom 8.16785 8.13355 9.90500 O
atom 8.61210 7.06724 10.31712 N
atom 9.36108 6.90629 11.27164 O
atom 8.30332 5.91008 9.54503 N
atom 8.48965 4.62691 10.19931 C
atom 7.23367 4.24432 10.84240 N
atom 7.22224 3.60768 12.05381 N
atom 8.28153 3.58306 12.69401 O
atom 6.15216 3.11943 12.42578 O
atom 6.06541 4.20143 9.96570 C
atom 5.93425 5.48979 9.30531 N
atom 7.14789 5.97983 8.65290 C
atom 7.00329 7.00015 8.29539 H
atom 7.34940 5.31565 7.80529 H
atom 5.07955 6.44446 9.89916 N
atom 4.30775 6.03788 10.76643 O
atom 5.12073 7.58084 9.44142 O
atom 5.16809 3.97191 10.54384 H
atom 6.21768 3.44789 9.17604 H
atom 9.29476 4.67754 10.93352 H
atom 8.73477 3.89172 9.41702 H
atom 2.75938 8.13368 7.48225 O
atom 3.20397 7.06754 7.07004 N
atom 3.95316 6.90692 6.11561 O
atom 2.89530 5.91019 7.84185 N
atom 3.08190 4.62717 7.18737 C
atom 1.82602 4.24444 6.54417 N
atom 1.81478 3.60793 5.33271 N
atom 2.87411 3.58360 4.69254 O
atom 0.74477 3.11967 4.96057 O
atom 0.65769 4.20123 7.42079 C
atom 0.52628 5.48947 8.08136 N
atom 1.73980 5.97961 8.73392 C
atom 1.59500 6.99983 9.09161 H
atom 1.94136 5.31530 9.58140 H
atom -0.32846 6.44410 7.48756 N
atom -1.10001 6.03758 6.61996 O
atom -0.28737 7.58049 7.94523 O
atom -0.23956 3.97166 6.84254 H
atom 0.81003 3.44758 8.21033 H
atom 3.88703 4.67806 6.45320 H
atom 3.32711 3.89189 7.96956 H
atom 8.05546 5.19830 4.10898 O
atom 7.61093 6.26447 4.52115 N
atom 6.86192 6.42520 5.47570 O
atom 7.91972 7.42181 3.74933 N
atom 7.73346 8.70479 4.40396 C
atom 8.98942 9.08707 5.04731 N
atom 9.00069 9.72384 6.25865 N
atom 7.94131 9.74850 6.89871 O
atom 10.07075 10.21198 6.63080 O
atom 10.15781 9.13008 4.17073 C
atom 10.28883 7.84194 3.50993 N
atom 9.07519 7.35225 2.85725 C
atom 9.21973 6.33206 2.49935 H
atom 8.87378 8.01679 2.00991 H
atom 11.14351 6.88700 4.10333 N
atom 11.91541 7.29319 4.97070 O
atom 11.10230 5.75084 3.64506 O
atom 11.05511 9.35924 4.74907 H
atom 10.00576 9.88395 3.38134 H
atom 6.92828 8.65405 5.13808 H
atom 7.48849 9.44024 3.62186 H
