# Supplementary material for: Ab Initio Crystal Structure Prediction of the Energetic Materials LLM-105, RDX, and HMX
Source: Cryst Growth Des. 2023 Aug 17;23(9):6275–89. doi: 10.1021/acs.cgd.3c00027 (PMC10763925; doi:10.1021/acs.cgd.3c00027)
Supplement: Supplementary file 2 — cg3c00027_si_002.zip [file cg3c00027_si_002.zip › CSP_Structures/HMX/67c4f914ae.in]

lattice_vector 5.90857919 0.09499534 0.21404588
lattice_vector -0.26627898 14.23965649 0.51304824
lattice_vector -0.89310446 -3.3619272 25.81239967
atom 2.35026 -2.27072 16.66008 O
atom 1.78673 -1.78851 15.67330 N
atom 2.33051 -1.47891 14.60764 O
atom 0.43438 -1.54553 15.77907 N
atom -0.23078 -1.90393 17.01963 C
atom 0.04162 -0.96178 18.09244 N
atom 0.49148 -1.44897 19.31511 N
atom 0.69008 -2.65989 19.39682 O
atom 0.64474 -0.63665 20.22522 O
atom -0.36775 0.42547 17.98754 C
atom 0.34455 1.13924 16.93746 N
atom 1.67658 1.42910 17.13999 N
atom 2.15249 1.13799 18.24257 O
atom 2.29260 1.93121 16.19540 O
atom -0.24170 1.47520 15.65163 C
atom 0.13998 0.54463 14.60227 N
atom -0.22559 -0.85651 14.67934 C
atom -1.30741 -0.96393 14.84685 H
atom 0.02153 -1.32587 13.72564 H
atom 0.66089 1.04886 13.41515 N
atom 0.90727 0.24368 12.51923 O
atom 0.82356 2.26590 13.34709 O
atom -1.33327 1.47008 15.78686 H
atom 0.08057 2.47328 15.34404 H
atom -1.43784 0.49424 17.74233 H
atom -0.20706 0.90207 18.95597 H
atom -1.30927 -1.93669 16.80622 H
atom 0.10363 -2.89051 17.35071 H
atom 1.15903 3.64312 4.06310 O
atom 0.63984 2.72306 4.70415 N
atom 1.21258 1.99813 5.52288 O
atom -0.69163 2.46459 4.46028 N
atom -1.35302 3.21778 3.40435 C
atom -0.91165 2.82330 2.08049 N
atom -0.40949 3.78811 1.21366 N
atom -0.24438 4.92055 1.66319 O
atom -0.18062 3.43773 0.05727 O
atom -1.19800 1.49588 1.56222 C
atom -0.58187 0.44319 2.35103 N
atom 0.77148 0.22887 2.20427 N
atom 1.37761 0.97268 1.42769 O
atom 1.27316 -0.67394 2.88288 O
atom -1.29291 -0.33272 3.35701 C
atom -0.96188 0.07436 4.70887 N
atom -1.32824 1.39110 5.20346 C
atom -2.41420 1.54233 5.11609 H
atom -1.03845 1.44319 6.25610 H
atom -0.49260 -0.87466 5.61101 N
atom -0.36031 -0.51845 6.78060 O
atom -0.25795 -2.00041 5.17585 O
atom -2.36595 -0.18846 3.16278 H
atom -1.06646 -1.39550 3.25638 H
atom -2.28191 1.30928 1.57095 H
atom -0.83111 1.45451 0.53337 H
atom -2.43200 3.03829 3.52049 H
atom -1.16959 4.28725 3.51975 H
atom 4.86752 8.41445 21.55202 O
atom 4.32386 8.10423 22.61755 N
atom 4.88750 7.62171 23.60413 O
atom 2.97143 8.34676 22.72344 N
atom 2.31133 9.03639 21.62424 C
atom 2.67677 10.43763 21.54810 N
atom 3.19652 10.94272 20.36092 N
atom 3.44277 10.13813 19.46441 O
atom 3.35847 12.15989 20.29338 O
atom 2.29525 11.36751 22.59817 C
atom 2.88159 11.03032 23.88362 N
atom 4.21362 11.32005 24.08632 N
atom 4.82946 11.82348 23.14233 O
atom 4.68971 11.02750 25.18846 O
atom 2.16918 10.31597 24.93323 C
atom 2.57820 8.92855 25.03723 N
atom 2.30621 7.98722 23.96361 C
atom 1.22777 7.95437 23.74998 H
atom 2.64086 7.00048 24.29397 H
atom 3.02773 8.44034 26.25958 N
atom 3.22669 7.22942 26.34025 O
atom 3.18030 9.25184 27.17055 O
atom 1.09910 10.38521 24.68815 H
atom 2.33004 10.79185 25.90199 H
atom 1.20369 11.36251 22.73346 H
atom 2.61772 12.36577 22.29135 H
atom 1.22952 8.92869 21.79163 H
atom 2.55860 8.56783 20.67018 H
atom 3.73729 11.87944 12.46769 O
atom 3.16523 12.60459 11.64873 N
atom 3.68499 13.52462 11.00810 O
atom 1.83381 12.34646 11.40402 N
atom 1.19654 11.27305 12.14673 C
atom 1.56329 9.95620 11.65266 N
atom 2.03242 9.00750 12.55523 N
atom 2.16403 9.36398 13.72482 O
atom 2.26762 7.88175 12.12041 O
atom 1.23336 9.54876 10.30066 C
atom 1.94532 10.32428 9.29500 N
atom 3.29876 10.10975 9.14937 N
atom 3.79971 9.20669 9.82815 O
atom 3.90568 10.85367 8.37348 O
atom 1.33004 11.37711 8.50571 C
atom 1.61638 12.70448 9.02395 N
atom 1.17356 13.09940 10.34719 C
atom 0.09446 12.91991 10.46221 H
atom 1.35689 14.16890 10.46251 H
atom 2.11985 13.66892 8.15738 N
atom 2.28512 14.80130 8.60692 O
atom 2.34962 13.31823 7.00126 O
atom 0.24607 11.19078 8.51380 H
atom 1.69768 11.33552 7.47714 H
atom 0.16049 9.69305 10.10552 H
atom 1.45978 8.48592 10.20055 H
atom 0.11064 11.42426 12.05853 H
atom 1.48540 11.32520 13.19961 H
atom 2.66899 6.53340 4.00892 O
atom 2.10684 7.01801 3.02257 N
atom 2.65205 7.33005 1.95829 O
atom 0.75442 7.26099 3.12711 N
atom 0.08734 6.89946 4.36574 C
atom 0.35791 7.83899 5.44123 N
atom 0.80645 7.34885 6.66322 N
atom 1.00482 6.13777 6.74230 O
atom 0.95856 8.15902 7.57544 O
atom -0.04921 9.22704 5.33853 C
atom 0.66502 9.94202 4.29051 N
atom 1.99727 10.22967 4.49446 N
atom 2.47234 9.93465 5.59637 O
atom 2.61432 10.73383 3.55160 O
atom 0.08009 10.28183 3.00511 C
atom 0.46188 9.35336 1.95392 N
atom 0.09588 7.95215 2.02792 C
atom -0.98616 7.84466 2.19397 H
atom 0.34412 7.48468 1.07359 H
atom 0.98331 9.85984 0.76814 N
atom 1.23015 9.05639 -0.12926 O
atom 1.14598 11.07703 0.70247 O
atom -1.01158 10.27730 3.13949 H
atom 0.40362 11.28035 2.70024 H
atom -1.11897 9.29799 5.09258 H
atom 0.11128 9.70138 6.30809 H
atom -0.99081 6.86697 4.15053 H
atom 0.42158 5.91220 4.69501 H
atom 3.37362 4.73211 23.65562 O
atom 2.85552 3.81182 24.29720 N
atom 3.42946 3.08724 25.11542 O
atom 1.52393 3.55270 24.05472 N
atom 0.86109 4.30513 22.99911 C
atom 1.30077 3.90997 21.67494 N
atom 1.80242 4.87443 20.80727 N
atom 1.96831 6.00691 21.25636 O
atom 2.03006 4.52360 19.65081 O
atom 1.01366 2.58242 21.15738 C
atom 1.63104 1.52980 21.94534 N
atom 2.98431 1.31581 21.79683 N
atom 3.58920 2.05955 21.01931 O
atom 3.48711 0.41330 22.47503 O
atom 0.92191 0.75437 22.95299 C
atom 1.25533 1.16235 24.30405 N
atom 0.88867 2.47896 24.79870 C
atom -0.19746 2.62951 24.71228 H
atom 1.17949 2.53138 25.85103 H
atom 1.72624 0.21393 25.20601 N
atom 1.85949 0.57062 26.37537 O
atom 1.96134 -0.91172 24.77095 O
atom -0.15151 0.89845 22.76062 H
atom 1.14832 -0.30845 22.85255 H
atom -0.07024 2.39578 21.16762 H
atom 1.37890 2.54090 20.12795 H
atom -0.21771 4.12553 23.11673 H
atom 1.04452 5.37470 23.11366 H
atom 0.78848 6.40658 14.58834 O
atom 0.18276 5.66279 15.36520 N
atom 0.68478 4.76004 16.04361 O
atom -1.17060 5.87701 15.51252 N
atom -1.78708 6.92977 14.72402 C
atom -1.49997 8.25728 15.24156 N
atom -0.99704 9.22137 14.37415 N
atom -0.76851 8.87024 13.21795 O
atom -0.83101 10.35380 14.82323 O
atom -1.94119 8.65289 16.56509 C
atom -1.27955 7.90073 17.62164 N
atom 0.05199 8.15948 17.86499 N
atom 0.57072 9.07972 17.22384 O
atom 0.62521 7.43465 18.68345 O
atom -1.91552 6.82709 18.36512 C
atom -1.54849 5.51035 17.87104 N
atom -1.88073 5.10200 16.51982 C
atom -2.95396 5.24611 16.32647 H
atom -1.65434 4.03912 16.41993 H
atom -1.07771 4.56228 18.77346 N
atom -0.84203 3.43662 18.33874 O
atom -0.94515 4.91926 19.94281 O
atom -3.00158 6.97764 18.27783 H
atom -1.62567 6.87958 19.41771 H
atom -3.02012 8.47331 16.68152 H
atom -1.75784 9.72250 16.67955 H
atom -2.87104 6.74343 14.73357 H
atom -1.42103 6.88801 13.69490 H
atom 5.26399 5.57899 12.02722 O
atom 4.78910 5.87257 10.92487 N
atom 5.40632 6.37547 9.98143 O
atom 3.45686 5.58476 10.72109 N
atom 2.74274 4.87034 11.76955 C
atom 3.15023 3.48248 11.87317 N
atom 3.59912 2.99336 13.09548 N
atom 3.75192 3.80436 14.00684 O
atom 3.79715 1.78228 13.17559 O
atom 2.87929 2.54212 10.79848 C
atom 3.54631 2.90254 9.55946 N
atom 4.89865 2.65916 9.45506 N
atom 5.46069 2.17483 10.44159 O
atom 5.44398 2.97061 8.39066 O
atom 2.88789 3.59307 8.45975 C
atom 3.25398 4.99420 8.38482 N
atom 2.87201 5.92334 9.43530 C
atom 1.78033 5.91869 9.56962 H
atom 3.19533 6.92169 9.12966 H
atom 3.77655 5.49983 7.19910 N
atom 3.93991 6.71689 7.13292 O
atom 4.02353 4.69579 6.30228 O
atom 1.80583 3.48583 8.62591 H
atom 3.13599 3.12481 7.50576 H
atom 1.80109 2.50969 10.58348 H
atom 3.21330 1.55502 11.12847 H
atom 1.67297 4.94080 11.52349 H
atom 2.90305 5.34540 12.73880 H
