# Supplementary material for: Ab Initio Crystal Structure Prediction of the Energetic Materials LLM-105, RDX, and HMX
Source: Cryst Growth Des. 2023 Aug 17;23(9):6275–89. doi: 10.1021/acs.cgd.3c00027 (PMC10763925; doi:10.1021/acs.cgd.3c00027)
Supplement: Supplementary file 2 — cg3c00027_si_002.zip [file cg3c00027_si_002.zip › CSP_Structures/HMX/1c62afdd60.in]

lattice_vector -5.93243413 0.00456379 -0.04809122
lattice_vector -0.02097848 12.50035557 3.69623918
lattice_vector 0.24020224 -0.60716574 -30.59231788
atom -2.03451 10.94969 -17.10333 O
atom -1.46280 10.71092 -16.03389 N
atom -1.99257 10.70795 -14.91715 O
atom -0.12106 10.40620 -16.09308 N
atom 0.51501 10.38885 -17.40228 C
atom 0.15810 9.21919 -18.18486 N
atom -0.31083 9.40378 -19.48791 N
atom -0.53137 10.55571 -19.84658 O
atom -0.46271 8.39536 -20.17575 O
atom 0.55581 7.88928 -17.76784 C
atom -0.12003 7.46134 -16.54803 N
atom -1.46121 7.15901 -16.62806 N
atom -1.97367 7.16294 -17.75290 O
atom -2.04978 6.92125 -15.56764 O
atom 0.49566 7.47753 -15.22905 C
atom 0.12864 8.64782 -14.45210 N
atom 0.53501 9.97703 -14.86288 C
atom 1.61762 10.00660 -15.05552 H
atom 0.30633 10.66460 -14.04434 H
atom -0.36111 8.46415 -13.15666 N
atom -0.52289 9.47294 -12.47163 O
atom -0.58848 7.31257 -12.80117 O
atom 1.58370 7.45009 -15.39200 H
atom 0.19073 6.59017 -14.66713 H
atom 1.63526 7.85775 -17.55838 H
atom 0.33864 7.20209 -18.58983 H
atom 1.60044 10.41434 -17.22236 H
atom 0.22036 11.27671 -17.96893 H
atom -4.95612 6.77537 -23.23811 O
atom -4.36779 7.01263 -24.29877 N
atom -4.88055 7.01616 -25.42349 O
atom -3.02656 7.31482 -24.21922 N
atom -2.41048 7.33141 -22.90044 C
atom -2.77723 8.50193 -22.12374 N
atom -3.26681 8.31861 -20.82819 N
atom -3.49419 7.16713 -20.47241 O
atom -3.42842 9.32758 -20.14338 O
atom -2.37101 9.83101 -22.53504 C
atom -3.02738 10.25969 -23.76526 N
atom -4.36912 10.56441 -23.70584 N
atom -4.89856 10.56209 -22.58895 O
atom -4.94115 10.80255 -24.77525 O
atom -2.39164 10.24191 -25.07461 C
atom -2.74870 9.07201 -25.85677 N
atom -2.35100 7.74221 -25.43935 C
atom -1.27150 7.71068 -25.23014 H
atom -2.56845 7.05475 -26.26104 H
atom -3.21793 9.25612 -27.15974 N
atom -3.37005 8.24746 -27.84718 O
atom -3.43850 10.40793 -27.51883 O
atom -1.30617 10.26746 -24.89495 H
atom -2.68643 11.12959 -25.64146 H
atom -1.28844 9.86059 -22.72791 H
atom -2.59959 10.51885 -21.71668 H
atom -1.32249 7.30388 -23.06370 H
atom -2.71525 6.44423 -22.33814 H
atom -1.92196 4.30969 -24.41370 O
atom -1.39253 4.31195 -25.53060 N
atom -1.96458 4.55000 -26.60002 O
atom -0.05079 4.00724 -25.59001 N
atom 0.60559 3.57861 -24.35978 C
atom 0.19944 2.24951 -23.94847 N
atom -0.29012 2.06617 -22.65291 N
atom -0.45176 3.07514 -21.96810 O
atom -0.51745 0.91468 -22.29713 O
atom 0.56625 1.07900 -24.72516 C
atom -0.04982 1.06238 -26.04395 N
atom -1.39105 0.76018 -26.12350 N
atom -1.97936 0.52285 -25.06285 O
atom -1.90382 0.76380 -27.24821 O
atom 0.62574 1.48980 -27.26408 C
atom 0.22799 2.81957 -27.68151 N
atom 0.58497 3.98949 -26.89935 C
atom 1.67043 4.01512 -26.71968 H
atom 0.29012 4.87715 -27.46620 H
atom -0.24124 3.00365 -28.98449 N
atom -0.46182 4.15545 -29.34360 O
atom -0.39333 1.99497 -29.67191 O
atom 1.70523 1.45830 -27.05486 H
atom 0.40833 0.80231 -28.08575 H
atom 1.65425 1.05152 -24.88841 H
atom 0.26152 0.19181 -24.16285 H
atom 1.68817 3.60824 -24.55265 H
atom 0.37697 4.26644 -23.54143 H
atom -5.05098 1.21968 -4.32684 O
atom -4.53833 1.21727 -3.20206 N
atom -5.12681 0.98128 -2.14120 O
atom -3.19706 1.51926 -3.12270 N
atom -2.52135 1.94546 -4.34317 C
atom -2.91890 3.27492 -4.76174 N
atom -3.38808 3.45800 -6.06484 N
atom -3.54021 2.44880 -6.75149 O
atom -3.60859 4.60954 -6.42487 O
atom -2.56213 4.44542 -3.98037 C
atom -3.19810 4.46411 -2.67114 N
atom -4.53990 4.76857 -2.61214 N
atom -5.11192 5.00540 -3.68184 O
atom -5.06941 4.76736 -1.49527 O
atom -2.54174 4.03674 -1.44047 C
atom -2.94771 2.70792 -1.02806 N
atom -2.58100 1.53683 -1.80390 C
atom -1.49301 1.50915 -1.96714 H
atom -2.88580 0.65008 -1.24095 H
atom -3.43746 2.52562 0.26753 N
atom -3.66475 1.37439 0.62425 O
atom -3.59926 3.53513 0.95151 O
atom -1.45916 4.06637 -1.63328 H
atom -2.77061 4.72521 -0.62272 H
atom -1.47670 4.47123 -3.80054 H
atom -2.85692 5.33266 -4.54792 H
atom -1.44187 1.91403 -4.13384 H
atom -2.73883 1.25731 -5.16428 H
atom -2.15605 11.25339 -1.80893 O
atom -1.58403 11.01649 -0.73924 N
atom -2.11353 11.01527 0.37763 O
atom -0.24225 10.71196 -0.79827 N
atom 0.39369 10.69321 -2.10752 C
atom 0.03680 9.52273 -2.88888 N
atom -0.43243 9.70586 -4.19197 N
atom -0.65289 10.85742 -4.55196 O
atom -0.58462 8.69667 -4.87862 O
atom 0.43424 8.19322 -2.47033 C
atom -0.24145 7.76709 -1.24984 N
atom -1.58273 7.46510 -1.32916 N
atom -2.09540 7.46747 -2.45394 O
atom -2.17119 7.22915 -0.26829 O
atom 0.37465 7.78463 0.06893 C
atom 0.00803 8.95573 0.84479 N
atom 0.41409 10.28452 0.43239 C
atom 1.49668 10.31408 0.23958 H
atom 0.18528 10.97301 1.25014 H
atom -0.48174 8.77346 2.14038 N
atom -0.64349 9.78297 2.82436 O
atom -0.70909 7.62224 2.49710 O
atom 1.46263 7.75689 -0.09434 H
atom 0.06981 6.89789 0.63188 H
atom 1.51373 8.16166 -2.26108 H
atom 0.21661 7.50512 -3.29145 H
atom 1.47912 10.71895 -1.92772 H
atom 0.09893 11.58046 -2.67507 H
atom -5.00538 0.67329 -17.44042 O
atom -4.41684 0.91112 -18.50084 N
atom -4.92932 0.91510 -19.62567 O
atom -3.07565 1.21345 -18.42083 N
atom -2.45997 1.22967 -17.10184 C
atom -2.82704 2.39994 -16.32491 N
atom -3.31680 2.21626 -15.02946 N
atom -3.54416 1.06467 -14.67399 O
atom -3.47859 3.22504 -14.34442 O
atom -2.42069 3.72916 -16.73567 C
atom -3.07677 4.15833 -17.96586 N
atom -4.41851 4.46307 -17.90665 N
atom -4.94825 4.46019 -16.78989 O
atom -4.99026 4.70178 -18.97608 O
atom -2.44072 4.14099 -19.27506 C
atom -2.79761 2.97133 -20.05765 N
atom -2.39985 1.64143 -19.64064 C
atom -1.32040 1.60995 -19.43119 H
atom -2.61699 0.95423 -20.46263 H
atom -3.26657 3.15591 -21.36068 N
atom -3.41846 2.14748 -22.04852 O
atom -3.48716 4.30783 -21.71934 O
atom -1.35529 4.16650 -19.09516 H
atom -2.73540 5.02885 -19.84170 H
atom -1.33808 3.75875 -16.92832 H
atom -2.64938 4.41672 -15.91712 H
atom -1.37192 1.20228 -17.26480 H
atom -2.76485 0.34230 -16.53992 H
atom -2.04317 4.61003 -9.11986 O
atom -1.51336 4.61151 -10.23660 N
atom -2.08510 4.84862 -11.30639 O
atom -0.17157 4.30701 -10.29533 N
atom 0.48447 3.87939 -9.06459 C
atom 0.07838 2.55051 -8.65250 N
atom -0.41157 2.36804 -7.35699 N
atom -0.57352 3.37746 -6.67293 O
atom -0.63891 1.21677 -7.00043 O
atom 0.44532 1.37954 -9.42842 C
atom -0.17038 1.36213 -10.74739 N
atom -1.51161 1.06000 -10.82714 N
atom -2.10033 0.82380 -9.76646 O
atom -2.02397 1.06251 -11.95204 O
atom 0.50558 1.78859 -11.96765 C
atom 0.10810 3.11813 -12.38602 N
atom 0.46472 4.28850 -11.60440 C
atom 1.55011 4.31426 -11.42431 H
atom 0.17009 5.17582 -12.17190 H
atom -0.36096 3.30150 -13.68914 N
atom -0.58152 4.45311 -14.04888 O
atom -0.51289 2.29245 -14.37607 O
atom 1.58502 1.75708 -11.75814 H
atom 0.28823 1.10061 -12.78894 H
atom 1.53336 1.35191 -9.59138 H
atom 0.14038 0.49269 -8.86569 H
atom 1.56711 3.90903 -9.25713 H
atom 0.25544 4.56773 -8.24679 H
atom -5.00088 7.31504 -10.12727 O
atom -4.48852 7.31253 -9.00237 N
atom -5.07726 7.07638 -7.94169 O
atom -3.14728 7.61460 -8.92262 N
atom -2.47129 8.04099 -10.14289 C
atom -2.86866 9.37055 -10.56130 N
atom -3.33769 9.55394 -11.86443 N
atom -3.48965 8.54488 -12.55134 O
atom -3.55819 10.70555 -12.22418 O
atom -2.51200 10.54091 -9.77969 C
atom -3.14830 10.55945 -8.47061 N
atom -4.49011 10.86389 -8.41191 N
atom -5.06183 11.10103 -9.48170 O
atom -5.01994 10.86235 -7.29519 O
atom -2.49227 10.13182 -7.23987 C
atom -2.89846 8.80298 -6.82774 N
atom -2.53157 7.63198 -7.60366 C
atom -1.44354 7.60432 -7.76663 H
atom -2.83654 6.74515 -7.04094 H
atom -3.38838 8.62056 -5.53223 N
atom -3.61573 7.46931 -5.17562 O
atom -3.55029 9.63000 -4.84819 O
atom -1.40964 10.16136 -7.43243 H
atom -2.72122 10.82020 -6.42208 H
atom -1.42661 10.56664 -9.59958 H
atom -2.80658 11.42824 -10.34720 H
atom -1.39185 8.00941 -9.93337 H
atom -2.68868 7.35301 -10.96417 H
