# Supplementary material for: Ab Initio Crystal Structure Prediction of the Energetic Materials LLM-105, RDX, and HMX
Source: Cryst Growth Des. 2023 Aug 17;23(9):6275–89. doi: 10.1021/acs.cgd.3c00027 (PMC10763925; doi:10.1021/acs.cgd.3c00027)
Supplement: Supplementary file 2 — cg3c00027_si_002.zip [file cg3c00027_si_002.zip › CSP_Structures/HMX/b11dc457e8.in]

lattice_vector 5.91029161 0.01486885 0.00982101
lattice_vector -0.04048621 13.9660845 2.00481435
lattice_vector -0.03999125 0.05719426 26.8757309
atom 2.62538 4.43233 1.33259 O
atom 2.02236 4.12661 0.29719 N
atom 2.52210 4.01462 -0.82313 O
atom 0.67083 3.86346 0.41504 N
atom 0.07243 3.95258 1.73785 C
atom 0.41652 2.83219 2.59748 N
atom 0.96000 3.09574 3.86065 N
atom 1.18066 4.27278 4.13603 O
atom 1.16250 2.13816 4.59980 O
atom -0.01307 1.48713 2.27786 C
atom 0.67808 0.91687 1.12347 N
atom 2.03062 0.65990 1.24311 N
atom 2.52827 0.77425 2.36417 O
atom 2.63646 0.35676 0.20866 O
atom 0.08209 0.82457 -0.20013 C
atom 0.42164 1.94696 -1.05921 N
atom -0.01581 3.28961 -0.74013 C
atom -1.08757 3.29199 -0.49364 H
atom 0.12460 3.91924 -1.61916 H
atom 0.96604 1.68648 -2.32245 N
atom 1.16435 2.64517 -3.06132 O
atom 1.19199 0.51046 -2.59834 O
atom -1.00665 0.77486 -0.05194 H
atom 0.41993 -0.08623 -0.70121 H
atom -1.08447 1.47877 2.02997 H
atom 0.12957 0.85824 3.15705 H
atom -1.01629 3.99631 1.58787 H
atom 0.40457 4.86525 2.23933 H
atom 4.28277 10.35293 8.33623 O
atom 4.70642 10.85628 9.37992 N
atom 4.01305 11.19462 10.34907 O
atom 6.05682 11.08370 9.47225 N
atom 6.88200 10.81301 8.29641 C
atom 6.73933 11.82029 7.26463 N
atom 6.34172 11.42997 5.97666 N
atom 6.13139 10.23262 5.80403 O
atom 6.25481 12.30642 5.12452 O
atom 7.14247 13.18866 7.49435 C
atom 6.31009 13.87745 8.47922 N
atom 4.99264 14.12894 8.15684 N
atom 4.63373 13.87938 7.00909 O
atom 4.26839 14.55651 9.06845 O
atom 6.72834 14.11266 9.85156 C
atom 6.19818 13.13638 10.78610 N
atom 6.55670 11.73754 10.67986 C
atom 7.65007 11.63864 10.63181 H
atom 6.18818 11.22470 11.57067 H
atom 5.39993 13.56804 11.85656 N
atom 5.00797 12.71386 12.64535 O
atom 5.18607 14.77612 11.94057 O
atom 7.82689 14.07250 9.84921 H
atom 6.40852 15.10372 10.17810 H
atom 8.16669 13.22260 7.88997 H
atom 7.13729 13.72113 6.54204 H
atom 7.92211 10.77818 8.64798 H
atom 6.61651 9.84293 7.86687 H
atom 3.44763 0.39080 13.96413 O
atom 2.90187 0.98548 14.89996 N
atom 3.48269 1.50198 15.86050 O
atom 1.53837 1.12205 14.85170 N
atom 0.86187 0.74205 13.61068 C
atom 1.20867 1.59483 12.49374 N
atom 1.86858 1.04299 11.38139 N
atom 2.04110 -0.17401 11.38625 O
atom 2.17420 1.80800 10.47344 O
atom 0.89534 3.00887 12.49963 C
atom 1.53808 3.75811 13.57785 N
atom 2.90104 3.90228 13.53681 N
atom 3.48979 3.38840 12.57963 O
atom 3.43849 4.50058 14.47505 O
atom 0.85268 4.13563 14.81466 C
atom 1.19558 3.28387 15.93354 N
atom 0.88642 1.86893 15.92605 C
atom -0.19251 1.72312 15.77801 H
atom 1.16292 1.45844 16.89980 H
atom 1.84615 3.83767 17.05008 N
atom 2.14793 3.07363 17.96014 O
atom 2.01495 5.05528 17.04652 O
atom -0.22342 4.06781 14.60102 H
atom 1.09003 5.16847 15.07971 H
atom -0.18486 3.15111 12.64156 H
atom 1.17635 3.42040 11.52760 H
atom -0.21569 0.80619 13.81809 H
atom 1.10425 -0.29000 13.34715 H
atom 0.91284 7.36600 14.95672 O
atom 1.44965 7.96340 15.89593 N
atom 0.86030 8.47519 16.85385 O
atom 2.81246 8.10909 15.85506 N
atom 3.49832 7.73393 14.61772 C
atom 3.15310 8.58533 13.49927 N
atom 2.50313 8.03011 12.38280 N
atom 2.33786 6.81210 12.38600 O
atom 2.19839 8.79375 11.47344 O
atom 3.45753 10.00134 13.50779 C
atom 2.80402 10.74577 14.58290 N
atom 1.44038 10.88077 14.53463 N
atom 0.86021 10.36339 13.57417 O
atom 0.89392 11.47508 15.47027 O
atom 3.48003 11.12671 15.82383 C
atom 3.13569 10.27222 16.94019 N
atom 3.45372 8.85927 16.93351 C
atom 4.53430 8.72038 16.79104 H
atom 3.17442 8.44631 17.90543 H
atom 2.47561 10.82133 18.05348 N
atom 2.17348 10.05488 18.96145 O
atom 2.29931 12.03786 18.04963 O
atom 4.55771 11.06525 15.61616 H
atom 3.23518 12.15797 16.08813 H
atom 4.53605 10.15039 13.65549 H
atom 3.17931 10.41167 12.53448 H
atom 4.57430 7.80406 14.83119 H
atom 3.26332 6.70066 14.35218 H
atom 6.00236 3.37522 7.33711 O
atom 5.57312 3.87526 8.38013 N
atom 6.26206 4.21671 9.35135 O
atom 4.22129 4.09485 8.46921 N
atom 3.40058 3.81982 7.29134 C
atom 3.53974 4.82839 6.26030 N
atom 3.94219 4.44077 4.97303 N
atom 4.15928 3.24464 4.80036 O
atom 4.02622 5.31799 4.12135 O
atom 3.12873 6.19447 6.48982 C
atom 3.95512 6.88750 7.47671 N
atom 5.27195 7.14655 7.15716 N
atom 5.63465 6.89947 6.01010 O
atom 5.99177 7.57782 8.07050 O
atom 3.53254 7.11992 8.84817 C
atom 4.06568 6.14597 9.78345 N
atom 3.71456 4.74539 9.67575 C
atom 2.62188 4.64074 9.62457 H
atom 4.08313 4.23413 10.56737 H
atom 4.85755 6.58145 10.85700 N
atom 5.25118 5.72899 11.64679 O
atom 5.06475 7.79059 10.94228 O
atom 2.43422 7.07410 8.84347 H
atom 3.84652 8.11246 9.17591 H
atom 2.10350 6.22254 6.88337 H
atom 3.13306 6.72736 5.53775 H
atom 2.35988 3.77870 7.64049 H
atom 3.67290 2.85156 6.86198 H
atom 1.76586 7.33638 1.21299 O
atom 2.36841 7.64211 2.24864 N
atom 1.86815 7.75408 3.36875 O
atom 3.72002 7.90520 2.13145 N
atom 4.31893 7.81576 0.80890 C
atom 3.97567 8.93649 -0.05074 N
atom 3.43418 8.67357 -1.31474 N
atom 3.21404 7.49657 -1.59105 O
atom 3.23249 9.63146 -2.05370 O
atom 4.40648 10.28111 0.26905 C
atom 3.71504 10.85190 1.42291 N
atom 2.36260 11.10901 1.30260 N
atom 1.86544 10.99463 0.18134 O
atom 1.75630 11.41223 2.33678 O
atom 4.31048 10.94384 2.74681 C
atom 3.96999 9.82183 3.60586 N
atom 4.40633 8.47874 3.28709 C
atom 5.47824 8.47533 3.04126 H
atom 4.26482 7.84926 4.16605 H
atom 3.42315 10.08292 4.86812 N
atom 3.22380 9.12451 5.60705 O
atom 3.19661 11.25896 5.14300 O
atom 5.39929 10.99290 2.59896 H
atom 3.97300 11.85486 3.24771 H
atom 5.47773 10.28834 0.51766 H
atom 4.26507 10.91006 -0.61029 H
atom 5.40759 7.77144 0.95920 H
atom 3.98646 6.90329 0.30727 H
atom 5.95561 11.26421 22.36345 O
atom 5.23086 11.68719 23.27683 N
atom 5.58923 11.93111 24.42595 O
atom 3.91328 11.93957 22.95530 N
atom 3.49548 11.71163 21.58167 C
atom 4.02226 12.69535 20.65294 N
atom 4.81954 12.27250 19.57809 N
atom 5.03848 11.06582 19.48759 O
atom 5.20599 13.13238 18.79284 O
atom 3.65526 14.09154 20.76487 C
atom 4.15320 14.74313 21.97443 N
atom 5.50299 14.97536 22.06632 N
atom 6.19639 14.64597 21.09412 O
atom 5.92603 15.47402 23.11242 O
atom 3.32905 15.00253 23.15349 C
atom 3.47953 13.99025 24.17926 N
atom 3.07997 12.62170 23.94389 C
atom 2.05541 12.58656 23.54924 H
atom 3.08776 12.08498 24.89378 H
atom 3.87595 14.37617 25.46892 N
atom 3.96630 13.49615 26.31698 O
atom 4.08242 15.57342 25.64694 O
atom 2.28800 15.03423 22.80430 H
atom 3.59023 15.97155 23.58796 H
atom 2.56133 14.18394 20.81457 H
atom 4.01968 14.61018 19.87566 H
atom 2.39681 11.74805 21.58432 H
atom 3.81843 10.72378 21.24883 H
atom 4.26300 4.27685 21.35964 O
atom 4.98462 4.70351 22.27379 N
atom 4.62407 4.94508 23.42266 O
atom 6.30118 4.96323 21.95327 N
atom 6.72142 4.73751 20.58006 C
atom 6.19052 5.71860 19.65091 N
atom 5.39792 5.29169 18.57433 N
atom 5.18539 4.08390 18.48323 O
atom 5.00866 6.14967 17.78841 O
atom 6.55046 7.11654 19.76340 C
atom 6.04720 7.76536 20.97223 N
atom 4.69613 7.99042 21.06219 N
atom 4.00600 7.65786 20.08872 O
atom 4.26880 8.48634 22.10783 O
atom 6.86839 8.02958 22.15216 C
atom 6.72298 7.01632 23.17777 N
atom 7.12995 5.64993 22.94248 C
atom 8.15491 5.62043 22.54836 H
atom 7.12439 5.11313 23.89233 H
atom 6.32315 7.39989 24.46708 N
atom 6.23662 6.51932 25.31500 O
atom 6.11017 8.59601 24.64505 O
atom 7.90956 8.06757 21.80401 H
atom 6.60080 8.99691 22.58646 H
atom 7.64380 7.21447 19.81498 H
atom 6.18505 7.63338 18.87362 H
atom 7.81989 4.77951 20.58357 H
atom 6.40379 3.74806 20.24683 H
