# Supplementary material for: Ab Initio Crystal Structure Prediction of the Energetic Materials LLM-105, RDX, and HMX
Source: Cryst Growth Des. 2023 Aug 17;23(9):6275–89. doi: 10.1021/acs.cgd.3c00027 (PMC10763925; doi:10.1021/acs.cgd.3c00027)
Supplement: Supplementary file 2 — cg3c00027_si_002.zip [file cg3c00027_si_002.zip › CSP_Structures/HMX/4223c518cd.in]

lattice_vector 11.80663226 0.69436459 0.48289731
lattice_vector 5.00701354 14.97828638 0.6591819
lattice_vector 5.03838017 6.02603857 13.09901925
atom 15.91279 10.50837 5.29705 O
atom 15.32134 9.77423 6.09620 N
atom 15.84764 8.94292 6.83885 O
atom 13.95076 9.91950 6.18361 N
atom 13.32015 10.92809 5.34886 C
atom 13.56160 12.28206 5.82246 N
atom 14.03725 13.23106 4.91963 N
atom 14.30018 12.83667 3.78401 O
atom 14.15057 14.38760 5.31572 O
atom 13.05251 12.72292 7.10428 C
atom 13.73877 12.10193 8.23347 N
atom 15.07088 12.40915 8.42958 N
atom 15.55184 13.30121 7.72800 O
atom 15.67992 11.74643 9.27665 O
atom 13.16790 11.02164 9.02009 C
atom 13.60515 9.70812 8.57358 N
atom 13.25530 9.21613 7.25748 C
atom 12.17992 9.35454 7.07262 H
atom 13.46728 8.14650 7.21833 H
atom 14.11580 8.81756 9.51603 N
atom 14.39686 7.68462 9.13549 O
atom 14.23795 9.23457 10.66730 O
atom 12.07490 11.10875 8.93339 H
atom 13.45648 11.12485 10.06910 H
atom 11.98983 12.45731 7.20370 H
atom 13.13235 13.80990 7.15505 H
atom 12.24177 10.71167 5.34859 H
atom 13.70165 10.86484 4.32669 H
atom 14.53388 14.54255 15.67554 O
atom 15.12535 15.27669 14.87641 N
atom 14.59908 16.10802 14.13376 O
atom 16.49593 15.13141 14.78902 N
atom 17.12652 14.12282 15.62379 C
atom 16.88507 12.76885 15.15019 N
atom 16.40942 11.81985 16.05302 N
atom 16.14651 12.21424 17.18864 O
atom 16.29610 10.66331 15.65694 O
atom 17.39414 12.32798 13.86836 C
atom 16.70787 12.94898 12.73919 N
atom 15.37576 12.64178 12.54309 N
atom 14.89480 11.74971 13.24466 O
atom 14.76673 13.30451 11.69603 O
atom 17.27877 14.02925 11.95254 C
atom 16.84156 15.34278 12.39905 N
atom 17.19141 15.83477 13.71515 C
atom 18.26679 15.69632 13.90001 H
atom 16.97947 16.90440 13.75431 H
atom 16.33091 16.23335 11.45661 N
atom 16.04989 17.36630 11.83714 O
atom 16.20875 15.81634 10.30534 O
atom 18.37176 13.94212 12.03923 H
atom 16.99016 13.92604 10.90354 H
atom 18.45682 12.59358 13.76894 H
atom 17.31429 11.24101 13.81760 H
atom 18.20490 14.33922 15.62407 H
atom 16.74500 14.18608 16.64595 H
atom 12.97683 5.85866 11.39628 O
atom 12.38538 5.12454 12.19545 N
atom 12.91166 4.29320 12.93807 O
atom 11.01480 5.26979 12.28282 N
atom 10.38419 6.27837 11.44805 C
atom 10.62564 7.63234 11.92164 N
atom 11.10132 8.58133 11.01881 N
atom 11.36421 8.18694 9.88319 O
atom 11.21461 9.73788 11.41489 O
atom 10.11657 8.07321 13.20346 C
atom 10.80284 7.45222 14.33264 N
atom 12.13496 7.75941 14.52872 N
atom 12.61591 8.65149 13.82716 O
atom 12.74399 7.09670 15.37581 O
atom 10.23195 6.37195 15.11929 C
atom 10.66917 5.05842 14.67279 N
atom 10.31932 4.56643 13.35669 C
atom 9.24394 4.70485 13.17183 H
atom 10.53128 3.49680 13.31754 H
atom 11.17983 4.16786 15.61524 N
atom 11.46085 3.03491 15.23471 O
atom 11.30196 4.58487 16.76651 O
atom 9.13895 6.45908 15.03261 H
atom 10.52056 6.47517 16.16829 H
atom 9.05389 7.80761 13.30290 H
atom 10.19642 9.16019 13.25423 H
atom 9.30581 6.06196 11.44778 H
atom 10.76570 6.21511 10.42589 H
atom 11.56660 18.84511 9.33493 O
atom 12.15805 19.57924 8.53577 N
atom 11.63176 20.41055 7.79312 O
atom 13.52863 19.43395 8.44836 N
atom 14.15923 18.42536 9.28312 C
atom 13.91774 17.07139 8.80954 N
atom 13.44209 16.12240 9.71239 N
atom 13.17919 16.51682 10.84800 O
atom 13.32874 14.96587 9.31631 O
atom 14.42680 16.63050 7.52772 C
atom 13.74053 17.25149 6.39854 N
atom 12.40843 16.94428 6.20243 N
atom 11.92745 16.05224 6.90403 O
atom 11.79939 17.60700 5.35535 O
atom 14.31143 18.33176 5.61189 C
atom 13.87421 19.64529 6.05838 N
atom 14.22409 20.13730 7.37448 C
atom 15.29947 19.99886 7.55932 H
atom 14.01214 21.20692 7.41362 H
atom 13.36356 20.53585 5.11593 N
atom 13.08254 21.66880 5.49646 O
atom 13.24140 20.11883 3.96466 O
atom 15.40442 18.24463 5.69857 H
atom 14.02282 18.22854 4.56289 H
atom 15.48948 16.89608 7.42827 H
atom 14.34693 15.54352 7.47696 H
atom 15.23761 18.64175 9.28338 H
atom 13.77774 18.48863 10.30529 H
atom 10.00947 10.16119 5.05562 O
atom 9.41802 9.42703 5.85476 N
atom 9.94432 8.59573 6.59741 O
atom 8.04744 9.57231 5.94216 N
atom 7.41683 10.58090 5.10741 C
atom 7.65829 11.93486 5.58101 N
atom 8.13395 12.88386 4.67817 N
atom 8.39686 12.48946 3.54256 O
atom 8.24726 14.04040 5.07425 O
atom 7.14920 12.37574 6.86282 C
atom 7.83546 11.75475 7.99201 N
atom 9.16756 12.06197 8.18814 N
atom 9.64853 12.95402 7.48655 O
atom 9.77659 11.39926 9.03522 O
atom 7.26457 10.67446 8.77864 C
atom 7.70183 9.36094 8.33214 N
atom 7.35198 8.86894 7.01604 C
atom 6.27660 9.00735 6.83118 H
atom 7.56396 7.79931 6.97689 H
atom 8.21249 8.47039 9.27459 N
atom 8.49354 7.33744 8.89406 O
atom 8.33463 8.88740 10.42586 O
atom 6.17158 10.76157 8.69193 H
atom 7.55315 10.77768 9.82765 H
atom 6.08652 12.11013 6.96225 H
atom 7.22905 13.46271 6.91359 H
atom 6.33845 10.36448 5.10715 H
atom 7.79832 10.51764 4.08524 H
atom 8.63058 14.19535 15.43409 O
atom 9.22204 14.92948 14.63493 N
atom 8.69576 15.76082 13.89231 O
atom 10.59262 14.78422 14.54756 N
atom 11.22322 13.77563 15.38232 C
atom 10.98176 12.42166 14.90872 N
atom 10.50609 11.47267 15.81155 N
atom 10.24322 11.86705 16.94718 O
atom 10.39279 10.31612 15.41547 O
atom 11.49083 11.98079 13.62690 C
atom 10.80456 12.60180 12.49773 N
atom 9.47244 12.29463 12.30166 N
atom 8.99148 11.40254 13.00320 O
atom 8.86341 12.95735 11.45458 O
atom 11.37546 13.68207 11.71108 C
atom 10.93825 14.99560 12.15759 N
atom 11.28810 15.48758 13.47370 C
atom 12.36348 15.34915 13.65856 H
atom 11.07615 16.55721 13.51285 H
atom 10.42758 15.88616 11.21515 N
atom 10.14656 17.01911 11.59569 O
atom 10.30543 15.46915 10.06388 O
atom 12.46846 13.59493 11.79777 H
atom 11.08686 13.57885 10.66208 H
atom 12.55351 12.24639 13.52747 H
atom 11.41098 10.89382 13.57613 H
atom 12.30160 13.99204 15.38260 H
atom 10.84171 13.83889 16.40449 H
atom 7.07352 5.51149 11.15483 O
atom 6.48207 4.77737 11.95400 N
atom 7.00834 3.94602 12.69661 O
atom 5.11148 4.92262 12.04136 N
atom 4.48088 5.93120 11.20660 C
atom 4.72234 7.28517 11.68020 N
atom 5.19800 8.23417 10.77737 N
atom 5.46089 7.83979 9.64175 O
atom 5.31129 9.39071 11.17346 O
atom 4.21325 7.72603 12.96202 C
atom 4.89952 7.10503 14.09120 N
atom 6.23164 7.41222 14.28728 N
atom 6.71259 8.30431 13.58574 O
atom 6.84066 6.74952 15.13438 O
atom 4.32863 6.02476 14.87784 C
atom 4.76585 4.71123 14.43133 N
atom 4.41600 4.21925 13.11522 C
atom 3.34063 4.35768 12.93036 H
atom 4.62796 3.14962 13.07607 H
atom 5.27651 3.82067 15.37377 N
atom 5.55753 2.68772 14.99324 O
atom 5.39863 4.23766 16.52505 O
atom 3.23563 6.11189 14.79115 H
atom 4.61723 6.12797 15.92684 H
atom 3.15057 7.46043 13.06145 H
atom 4.29310 8.81301 13.01279 H
atom 3.40251 5.71479 11.20631 H
atom 4.86240 5.86795 10.18443 H
atom 17.46991 19.19228 9.57636 O
atom 18.06137 19.92640 8.77719 N
atom 17.53509 20.75773 8.03456 O
atom 19.43195 19.78112 8.68980 N
atom 20.06254 18.77253 9.52456 C
atom 19.82106 17.41856 9.05097 N
atom 19.34537 16.46958 9.95380 N
atom 19.08251 16.86398 11.08943 O
atom 19.23207 15.31304 9.55774 O
atom 20.33012 16.97768 7.76915 C
atom 19.64385 17.59868 6.63997 N
atom 18.31174 17.29148 6.44387 N
atom 17.83077 16.39943 7.14545 O
atom 17.70271 17.95420 5.59679 O
atom 20.21475 18.67894 5.85332 C
atom 19.77754 19.99247 6.29982 N
atom 20.12741 20.48447 7.61592 C
atom 21.20280 20.34603 7.80076 H
atom 19.91547 21.55410 7.65507 H
atom 19.26688 20.88304 5.35738 N
atom 18.98587 22.01599 5.73791 O
atom 19.14472 20.46602 4.20611 O
atom 21.30775 18.59180 5.94000 H
atom 19.92615 18.57572 4.80432 H
atom 21.39280 17.24326 7.66971 H
atom 20.25025 15.89070 7.71839 H
atom 21.14092 18.98892 9.52483 H
atom 19.68105 18.83580 10.54673 H
