# Supplementary material for: Ab Initio Crystal Structure Prediction of the Energetic Materials LLM-105, RDX, and HMX
Source: Cryst Growth Des. 2023 Aug 17;23(9):6275–89. doi: 10.1021/acs.cgd.3c00027 (PMC10763925; doi:10.1021/acs.cgd.3c00027)
Supplement: Supplementary file 2 — cg3c00027_si_002.zip [file cg3c00027_si_002.zip › CSP_Structures/HMX/37678c256c.in]

lattice_vector 5.89180981 -0.42694507 -0.77605001
lattice_vector -2.42549499 7.95516309 0.26891037
lattice_vector -0.28753363 0.21342994 11.58608084
atom 1.95007 5.26523 8.15045 O
atom 1.77860 5.02984 9.35235 N
atom 2.14879 5.74551 10.28334 O
atom 1.10770 3.86635 9.63448 N
atom 0.86556 3.48892 11.01003 C
atom 1.49791 2.23075 11.37809 N
atom 2.87936 2.20077 11.43915 N
atom 3.46877 3.28189 11.39618 O
atom 3.40937 1.08905 11.51087 O
atom 0.79180 0.95798 11.35705 C
atom 0.97994 0.21051 10.13239 N
atom 1.49927 -1.06087 10.18557 N
atom 1.56846 -1.64979 9.10110 O
atom 1.84877 -1.51680 11.27513 O
atom 0.42827 0.60203 8.81884 C
atom -0.11292 1.93727 8.86668 N
atom 0.62923 3.10599 8.46263 C
atom 0.00078 3.75709 7.84441 H
atom 1.49577 2.76493 7.88090 H
atom -1.50393 2.08453 9.03865 N
atom -1.92788 3.23820 9.04075 O
atom -2.16018 1.06142 9.19305 O
atom 1.23746 0.57464 8.07798 H
atom -0.36403 -0.10685 8.54351 H
atom -0.26816 1.18758 11.53189 H
atom 1.15228 0.32289 12.17067 H
atom -0.20856 3.38322 11.21359 H
atom 1.25087 4.31325 11.61396 H
atom 3.72756 2.14272 5.23018 O
atom 3.37772 2.59801 4.14046 N
atom 3.44655 2.00845 3.05633 O
atom 2.85841 3.86939 4.08668 N
atom 2.30638 4.26009 2.77303 C
atom 1.76565 5.59556 2.81997 N
atom 0.37460 5.74348 2.99097 N
atom -0.28208 4.72082 3.14657 O
atom -0.04876 6.89737 2.99268 O
atom 2.50838 6.76375 2.41546 C
atom 2.98644 7.52488 3.58699 N
atom 3.65675 8.68860 3.30445 N
atom 4.02675 9.40468 4.23521 O
atom 3.82800 8.92375 2.10248 O
atom 2.74409 7.14814 4.96269 C
atom 3.37639 5.89018 5.33155 N
atom 2.67026 4.61740 5.31103 C
atom 3.03063 3.98267 6.12499 H
atom 1.61029 4.84712 5.48573 H
atom 4.75790 5.86015 5.39218 N
atom 5.28790 4.74850 5.46434 O
atom 5.34730 6.94126 5.34831 O
atom 1.66994 7.04252 5.16616 H
atom 3.12926 7.97284 5.56622 H
atom 3.37513 6.42195 1.83448 H
atom 1.88047 7.41461 1.79644 H
atom 3.11529 4.23180 2.03190 H
atom 1.51373 3.55130 2.49848 H
