# Supplementary material for: Ab Initio Crystal Structure Prediction of the Energetic Materials LLM-105, RDX, and HMX
Source: Cryst Growth Des. 2023 Aug 17;23(9):6275–89. doi: 10.1021/acs.cgd.3c00027 (PMC10763925; doi:10.1021/acs.cgd.3c00027)
Supplement: Supplementary file 2 — cg3c00027_si_002.zip [file cg3c00027_si_002.zip › CSP_Structures/HMX/1c86ee1080.in]

lattice_vector 16.9808248 -4.02399688 0.473007
lattice_vector -7.16082994 10.46374367 1.53495006
lattice_vector -1.08026485 -2.85368083 14.45169414
atom 6.68150 3.31193 15.13225 O
atom 6.08611 2.88377 16.12749 N
atom 6.52117 2.88682 17.28462 O
atom 4.82473 2.36678 15.93150 N
atom 4.25081 2.45785 14.59168 C
atom 3.93074 3.81781 14.21030 N
atom 4.48352 4.33746 13.03404 N
atom 5.26102 3.61116 12.41964 O
atom 4.13747 5.46716 12.70089 O
atom 2.91608 4.57785 14.90882 C
atom 3.26112 4.84599 16.30446 N
atom 4.26957 5.75016 16.55820 N
atom 4.76403 6.33060 15.58460 O
atom 4.60333 5.90501 17.73881 O
atom 2.72808 4.07979 17.43039 C
atom 3.65378 3.08395 17.92687 N
atom 4.06321 1.96062 17.10967 C
atom 3.18545 1.41245 16.74001 H
atom 4.65470 1.28583 17.73403 H
atom 4.01753 3.10420 19.27829 N
atom 4.71933 2.17779 19.67673 O
atom 3.59556 4.03325 19.96070 O
atom 1.80962 3.59777 17.06389 H
atom 2.47117 4.74700 18.25781 H
atom 1.96855 4.01931 14.93072 H
atom 2.76143 5.51540 14.36759 H
atom 3.34502 1.83562 14.59748 H
atom 4.94401 2.05273 13.84980 H
atom 12.34298 -1.93920 9.21834 O
atom 12.83744 -1.35874 8.24474 N
atom 12.50368 -1.51361 7.06414 O
atom 13.84592 -0.45459 8.49849 N
atom 14.19095 -0.18645 9.89415 C
atom 13.17628 0.57360 10.59265 N
atom 12.62349 0.05394 11.76891 N
atom 12.96956 -1.07575 12.10206 O
atom 11.84601 0.78024 12.38332 O
atom 12.85622 1.93355 10.21127 C
atom 12.28229 2.02463 8.87145 N
atom 11.02093 1.50763 8.67546 N
atom 10.42552 1.07949 9.67070 O
atom 10.58585 1.50461 7.51833 O
atom 13.04381 2.43078 7.69328 C
atom 13.45324 1.30746 6.87608 N
atom 14.37895 0.31162 7.37254 C
atom 15.29741 0.79366 7.73901 H
atom 14.63586 -0.35556 6.54510 H
atom 13.08949 1.28720 5.52466 N
atom 13.51148 0.35815 4.84225 O
atom 12.38770 2.21362 5.12621 O
atom 13.92158 2.97896 8.06294 H
atom 12.45233 3.10558 7.06892 H
atom 13.76201 2.55578 10.20548 H
atom 12.16301 2.33868 10.95315 H
atom 15.13848 0.37209 9.87230 H
atom 14.34559 -1.12399 10.43541 H
atom 5.72221 1.29732 9.36351 O
atom 5.29744 1.27491 8.20238 N
atom 5.88235 1.72324 7.20933 O
atom 4.05933 0.70548 7.99782 N
atom 3.30947 0.25567 9.17017 C
atom 2.80283 1.34887 9.97223 N
atom 3.13758 1.41112 11.32989 N
atom 3.92744 0.57237 11.75366 O
atom 2.59895 2.29402 11.99304 O
atom 1.81149 2.26872 9.45398 C
atom 2.30805 3.06189 8.33271 N
atom 3.27549 4.00721 8.59176 N
atom 3.59433 4.17907 9.77373 O
atom 3.75512 4.60457 7.62146 O
atom 1.99952 2.76665 6.93620 C
atom 3.08020 2.08332 6.25599 N
atom 3.49719 0.75404 6.64857 C
atom 2.63623 0.06921 6.65207 H
atom 4.22885 0.39823 5.91789 H
atom 3.60339 2.64449 5.08522 N
atom 4.46823 2.00574 4.49280 O
atom 3.14089 3.72777 4.73579 O
atom 1.09322 2.14512 6.94157 H
atom 1.78409 3.68795 6.38859 H
atom 0.93348 1.72103 9.08417 H
atom 1.49357 2.91985 10.27250 H
atom 2.47775 -0.35284 8.78526 H
atom 3.93942 -0.37010 9.80838 H
atom 0.43290 5.73010 7.59509 O
atom 0.76665 5.88497 8.77570 N
atom 0.27220 5.30451 9.74930 O
atom 1.77514 6.78908 9.02944 N
atom 2.30820 7.55527 7.90350 C
atom 1.38252 8.55114 7.40703 N
atom 1.01875 8.53088 6.05561 N
atom 1.44071 7.60183 5.37320 O
atom 0.31700 9.45733 5.65716 O
atom 0.97313 9.67447 8.22423 C
atom 0.21160 9.26834 9.40240 N
atom -1.04979 8.75139 9.20641 N
atom -1.48487 8.74839 8.04930 O
atom -1.64521 8.32328 10.20167 O
atom 0.78553 9.17725 10.74221 C
atom 1.10557 7.81729 11.12360 N
atom 2.12020 7.05721 10.42508 C
atom 3.06774 7.61574 10.40317 H
atom 2.27483 6.11966 10.96630 H
atom 0.55274 7.29763 12.29984 N
atom 0.89878 6.16793 12.63300 O
atom -0.22471 8.02397 12.91426 O
atom 1.69133 9.79946 10.73642 H
atom 0.09234 9.58240 11.48410 H
atom 1.85090 10.22263 8.59389 H
atom 0.38166 10.34929 7.59987 H
atom 3.22666 8.03727 8.27000 H
atom 2.56509 6.88806 7.07608 H
atom -6.18855 8.96721 7.74032 O
atom -6.77347 8.51888 8.73337 N
atom -6.34870 8.54129 9.89451 O
atom -8.01157 7.94944 8.52881 N
atom -8.57371 7.99802 7.17956 C
atom -8.99067 9.32732 6.78699 N
atom -8.46749 9.88846 5.61620 N
atom -7.60267 9.24970 5.02378 O
atom -8.93001 10.97173 5.26675 O
atom -10.07135 10.01066 7.46719 C
atom -9.76283 10.30591 8.86370 N
atom -8.79541 11.25126 9.12276 N
atom -8.31577 11.84861 8.15245 O
atom -8.47656 11.42311 10.30472 O
atom -10.25938 9.51274 9.98497 C
atom -9.26804 8.59288 10.50321 N
atom -8.76144 7.49965 9.70116 C
atom -9.59318 6.89117 9.31625 H
atom -8.13151 6.87387 10.33938 H
atom -8.93333 8.65509 11.86089 N
atom -8.14348 7.81634 12.28466 O
atom -9.47195 9.53799 12.52404 O
atom -11.13740 8.96504 9.61516 H
atom -10.57730 10.16387 10.80350 H
atom -10.97765 9.38912 7.47256 H
atom -10.28677 10.93196 6.91957 H
atom -9.43468 7.31321 7.18305 H
atom -7.84206 7.64221 6.44887 H
atom 9.52224 -0.57952 1.72580 O
atom 10.00190 0.01780 0.75549 N
atom 9.68303 -0.15402 -0.42647 O
atom 10.96930 0.96317 1.01455 N
atom 11.27782 1.25843 2.41105 C
atom 10.19713 1.94176 3.09126 N
atom 9.67398 1.38063 4.26206 N
atom 10.13645 0.29734 4.61148 O
atom 8.80911 2.01937 4.85446 O
atom 9.78017 3.27106 2.69868 C
atom 9.21803 3.31964 1.34944 N
atom 7.97992 2.75022 1.14488 N
atom 7.39503 2.30183 2.13792 O
atom 7.55518 2.72775 -0.01627 O
atom 9.96790 3.76943 0.17708 C
atom 10.47451 2.67620 -0.62497 N
atom 11.46585 1.75635 -0.10672 C
atom 12.34386 2.30404 0.26308 H
atom 11.78377 1.10522 -0.92526 H
atom 10.13981 2.61401 -1.98265 N
atom 10.67839 1.73107 -2.64579 O
atom 9.34992 3.45272 -2.40641 O
atom 10.79963 4.37791 0.56199 H
atom 9.33797 4.39521 -0.46113 H
atom 10.64114 3.95587 2.69519 H
atom 9.04852 3.62688 3.42937 H
atom 12.18411 1.87996 2.40568 H
atom 11.49324 0.33713 2.95868 H
atom 2.69132 2.52071 1.82895 O
atom 2.25628 2.51762 0.67182 N
atom 2.85166 2.94581 -0.32342 O
atom 0.99487 2.00072 0.47584 N
atom 0.23334 1.59459 1.65401 C
atom -0.17606 2.71792 2.47121 N
atom 0.18772 2.73818 3.82263 N
atom 0.88948 1.81174 4.22107 O
atom -0.23424 3.66724 4.50504 O
atom -1.10174 3.71379 1.97474 C
atom -0.56868 4.47996 0.84880 N
atom 0.43984 5.38405 1.10253 N
atom 0.77354 5.53897 2.28315 O
atom 0.93424 5.96456 0.12893 O
atom -0.91374 4.21184 -0.54684 C
atom 0.10090 3.45177 -1.24536 N
atom 0.42094 2.09181 -0.86398 C
atom -0.48486 1.46960 -0.85818 H
atom 1.11413 1.68666 -1.60586 H
atom 0.65372 3.97143 -2.42161 N
atom 1.43118 3.24510 -3.03602 O
atom 0.30769 5.10113 -2.75476 O
atom -1.86128 3.65332 -0.52494 H
atom -1.06836 5.14939 -1.08807 H
atom -2.02020 3.23178 1.60824 H
atom -1.35863 4.38100 2.80215 H
atom -0.64444 1.04643 1.28435 H
atom 0.82481 0.91977 2.27837 H
atom -3.46815 4.23632 14.55621 O
atom -3.14924 4.40811 15.73816 N
atom -3.62894 3.81082 16.70848 O
atom -2.18184 5.35346 15.99722 N
atom -1.68528 6.14664 14.87595 C
atom -2.67662 7.06650 14.35770 N
atom -3.01137 7.00425 13.00004 N
atom -2.47274 6.12136 12.33689 O
atom -3.80121 7.84301 12.57626 O
atom -3.18326 8.15971 15.15976 C
atom -3.93311 7.70989 16.33211 N
atom -5.17120 7.14041 16.12755 N
atom -5.59601 7.11807 14.96642 O
atom -5.75615 6.69215 17.12061 O
atom -3.37098 7.66134 17.68136 C
atom -2.95399 6.33205 18.07395 N
atom -1.87331 5.64872 17.39373 C
atom -0.96701 6.27024 17.38836 H
atom -1.65788 4.72741 17.94135 H
atom -3.47718 5.77089 19.24472 N
atom -3.01467 4.68761 19.59415 O
atom -4.34200 6.40964 19.83715 O
atom -2.51001 8.34616 17.67786 H
atom -4.10264 8.01714 18.41204 H
atom -2.35154 8.76822 15.54467 H
atom -3.81321 8.78547 14.52155 H
atom -0.80727 6.69433 15.24576 H
atom -1.36736 5.49551 14.05742 H
