# Supplementary material for: Ab Initio Crystal Structure Prediction of the Energetic Materials LLM-105, RDX, and HMX
Source: Cryst Growth Des. 2023 Aug 17;23(9):6275–89. doi: 10.1021/acs.cgd.3c00027 (PMC10763925; doi:10.1021/acs.cgd.3c00027)
Supplement: Supplementary file 2 — cg3c00027_si_002.zip [file cg3c00027_si_002.zip › CSP_Structures/HMX/2e43d5bc10.in]

lattice_vector 5.93032225 0.09649998 0.00373067
lattice_vector -0.2081752 12.85084033 -1.7065067
lattice_vector -0.00769172 -0.36225867 29.89300647
atom 5.13293 6.48613 9.16118 O
atom 4.56738 6.70050 10.23942 N
atom 5.11094 6.71287 11.34963 O
atom 3.21522 6.96167 10.19878 N
atom 2.57017 7.01725 8.89227 C
atom 2.86781 8.24116 8.17020 N
atom 3.33687 8.14288 6.85398 N
atom 3.61044 7.02273 6.43993 O
atom 3.43725 9.19129 6.21815 O
atom 2.36119 9.52065 8.62869 C
atom 2.97373 9.95552 9.87634 N
atom 4.29165 10.35778 9.83839 N
atom 4.83648 10.39876 8.73033 O
atom 4.82846 10.63189 10.91661 O
atom 2.35014 9.80104 11.18333 C
atom 2.84627 8.64465 11.90392 N
atom 2.54819 7.29929 11.45158 C
atom 1.46876 7.18786 11.26847 H
atom 2.85360 6.60339 12.23827 H
atom 3.30805 8.81934 13.21584 N
atom 3.57870 7.80832 13.85126 O
atom 3.40308 9.97672 13.62294 O
atom 1.26802 9.71408 11.00877 H
atom 2.53015 10.68553 11.79887 H
atom 1.27852 9.46453 8.81248 H
atom 2.53990 10.25522 7.84014 H
atom 1.48830 6.93485 9.07592 H
atom 2.89686 6.17361 8.27773 H
atom 5.06782 4.84990 4.30291 O
atom 4.49574 4.69004 3.21887 N
atom 5.01966 4.79270 2.10455 O
atom 3.16064 4.35238 3.25628 N
atom 2.54003 4.18279 4.56210 C
atom 2.93183 2.94537 5.21259 N
atom 3.40572 3.00676 6.52763 N
atom 3.61669 4.12068 6.99219 O
atom 3.57061 1.93742 7.11362 O
atom 2.53858 1.65971 4.67286 C
atom 3.21059 1.35091 3.41466 N
atom 4.55549 1.05485 3.46067 N
atom 5.07492 0.96585 4.57817 O
atom 5.13938 0.91534 2.38002 O
atom 2.59270 1.50012 2.10475 C
atom 2.94591 2.75038 1.45605 N
atom 2.50656 4.02186 1.99475 C
atom 1.42537 4.00336 2.19576 H
atom 2.70654 4.79214 1.24586 H
atom 3.42259 2.70761 0.14119 N
atom 3.55262 3.78358 -0.44113 O
atom 3.67155 1.60301 -0.32732 O
atom 1.50531 1.44442 2.26509 H
atom 2.90502 0.68053 1.45113 H
atom 1.45847 1.64212 4.46595 H
atom 2.76031 0.89689 5.42357 H
atom 1.45235 4.20177 4.39541 H
atom 2.82051 5.01235 5.21776 H
atom 2.09482 1.53877 26.90683 O
atom 1.56900 1.62522 25.79195 N
atom 2.14708 1.48481 24.70847 O
atom 0.22361 1.91908 25.75324 N
atom -0.44207 2.22734 27.01432 C
atom -0.04478 3.51210 27.55415 N
atom 0.42951 3.56964 28.86935 N
atom 0.59401 2.49816 29.45128 O
atom 0.64226 4.68150 29.33854 O
atom -0.43794 4.75055 26.90575 C
atom 0.17576 4.92037 25.59642 N
atom 1.51036 5.25993 25.55178 N
atom 2.08863 5.41744 26.63305 O
atom 2.02749 5.36647 24.43480 O
atom -0.48499 4.59067 24.33751 C
atom -0.04980 3.31882 23.79732 N
atom -0.40111 2.06885 24.44691 C
atom -1.48771 2.01397 24.61254 H
atom -0.09290 1.24932 23.79112 H
atom 0.42691 3.27378 22.48268 N
atom 0.67451 2.16762 22.01765 O
atom 0.55725 4.34828 21.89749 O
atom -1.56523 4.57306 24.54357 H
atom -0.28764 5.36074 23.58741 H
atom -1.52645 4.77097 26.74446 H
atom -0.15290 5.57954 27.56000 H
atom -1.52311 2.21085 26.81218 H
atom -0.21781 1.46351 27.76298 H
atom 5.11740 6.10188 16.81130 O
atom 4.57251 6.09588 17.92086 N
atom 5.12953 6.32818 18.99987 O
atom 3.22959 5.79052 17.95972 N
atom 2.57545 5.43170 16.70599 C
atom 2.91783 4.09692 16.25371 N
atom 3.38664 3.93772 14.94237 N
atom 3.62489 4.95717 14.30750 O
atom 3.51997 2.78415 14.53513 O
atom 2.45863 2.92480 16.97336 C
atom 3.08518 2.79032 18.28117 N
atom 4.41540 2.43103 18.32090 N
atom 4.96227 2.17495 17.24335 O
atom 4.95981 2.40735 19.42972 O
atom 2.45726 3.20475 19.52812 C
atom 2.92158 4.49980 19.98760 N
atom 2.58518 5.71358 19.26545 C
atom 1.50141 5.76089 19.08046 H
atom 2.88360 6.56724 19.88057 H
atom 3.38626 4.61276 21.30431 N
atom 3.62300 5.74105 21.71894 O
atom 3.52010 3.56794 21.93987 O
atom 1.37357 3.22586 19.34283 H
atom 2.65867 2.47609 20.31672 H
atom 1.37403 2.97655 17.14635 H
atom 2.66810 2.04680 16.35789 H
atom 1.49273 5.50779 16.88771 H
atom 2.85889 6.13744 15.91989 H
atom 1.89304 8.55223 16.38802 O
atom 1.34624 8.80830 17.46560 N
atom 1.89073 8.78465 18.57439 O
atom 0.01600 9.16753 17.42597 N
atom -0.61065 9.30200 16.11821 C
atom -0.15151 10.47411 15.39851 N
atom 0.31722 10.31489 14.08714 N
atom 0.45051 9.16132 13.67990 O
atom 0.55549 11.33433 13.45226 O
atom -0.49384 11.80892 15.85078 C
atom 0.16033 12.16772 17.10450 N
atom 1.50327 12.47298 17.06563 N
atom 2.04814 12.47900 15.95606 O
atom 2.06030 12.70531 18.14463 O
atom -0.48404 12.09075 18.41025 C
atom -0.14756 10.87700 19.13240 N
atom -0.61185 9.58192 18.67296 C
atom -1.69556 9.60297 18.48776 H
atom -0.41033 8.85328 19.46155 H
atom 0.31718 10.98999 20.44909 N
atom 0.45108 9.94519 21.08466 O
atom 0.55391 12.11830 20.86368 O
atom -1.56783 12.13800 18.22528 H
atom -0.18566 12.94443 19.02536 H
atom -1.57655 11.88505 16.03249 H
atom -0.21036 12.51462 15.06467 H
atom -1.69524 9.35375 16.29129 H
atom -0.40124 8.42400 15.50272 H
atom 4.95001 11.89109 25.78163 O
atom 4.37173 11.73357 24.70037 N
atom 4.88884 11.84011 23.58339 O
atom 3.03713 11.39402 24.74502 N
atom 2.42345 11.22414 26.05436 C
atom 2.81667 9.98569 26.70272 N
atom 3.29096 10.04320 28.01791 N
atom 3.50368 11.15506 28.48713 O
atom 3.45549 8.97172 28.59981 O
atom 2.41940 8.70094 26.16286 C
atom 3.08505 8.39273 24.90176 N
atom 4.43045 8.09894 24.94041 N
atom 4.95632 8.01253 26.05527 O
atom 5.00851 7.95856 23.85691 O
atom 2.46028 8.54251 23.59545 C
atom 2.81155 9.79252 22.94588 N
atom 2.37636 11.06435 23.48612 C
atom 1.29612 11.04673 23.69219 H
atom 2.57369 11.83444 22.73603 H
atom 3.28820 9.74751 21.63122 N
atom 3.41852 10.82203 21.04606 O
atom 3.53575 8.64136 21.16614 O
atom 1.37369 8.48761 23.76111 H
atom 2.76848 7.72301 22.93963 H
atom 1.33835 8.68441 25.96075 H
atom 2.64371 7.93709 26.91149 H
atom 1.33494 11.24453 25.89309 H
atom 2.70847 12.05312 26.70863 H
atom 2.00560 7.34295 3.72316 O
atom 1.48626 7.43199 2.60562 N
atom 2.07022 7.29245 1.52501 O
atom 0.14138 7.72813 2.55951 N
atom -0.53070 8.03697 3.81766 C
atom -0.13742 9.32260 4.35744 N
atom 0.33638 9.38394 5.67253 N
atom 0.50120 8.31459 6.25850 O
atom 0.54737 10.49785 6.13711 O
atom -0.52906 10.56006 3.70693 C
atom 0.09167 10.72961 2.40117 N
atom 1.42680 11.06715 2.36386 N
atom 1.99881 11.22696 3.44794 O
atom 1.95082 11.16976 1.24957 O
atom -0.56234 10.39915 1.13958 C
atom -0.12303 9.12765 0.60090 N
atom -0.47640 7.87741 1.24955 C
atom -1.56380 7.82179 1.40981 H
atom -0.16410 7.05780 0.59595 H
atom 0.35371 9.08487 -0.71394 N
atom 0.60262 7.98026 -1.18245 O
atom 0.48381 10.16083 -1.29624 O
atom -1.64354 10.38072 1.34052 H
atom -0.36226 11.16943 0.39072 H
atom -1.61672 10.57913 3.54015 H
atom -0.24856 11.38958 4.36262 H
atom -1.61080 8.01944 3.61068 H
atom -0.30907 7.27413 4.56838 H
atom 1.97554 3.92501 9.58174 O
atom 1.43071 3.88409 10.68980 N
atom 1.96753 4.15815 11.76802 O
atom 0.11279 3.48182 10.72775 N
atom -0.49976 3.04697 9.48010 C
atom 0.00688 1.76749 9.02160 N
atom 0.47593 1.66922 7.70537 N
atom 0.57629 2.71764 7.06955 O
atom 0.74951 0.54908 7.29132 O
atom -0.29075 0.54357 9.74367 C
atom 0.35429 0.48802 11.05018 N
atom 1.70644 0.22678 11.09082 N
atom 2.27198 0.01237 10.01259 O
atom 2.24999 0.23912 12.20104 O
atom -0.31274 0.82563 12.30298 C
atom -0.01467 2.17098 12.75535 N
atom -0.51079 3.32737 12.03475 C
atom -1.59291 3.24040 11.86020 H
atom -0.33079 4.21186 12.65027 H
atom 0.44712 2.34566 14.06725 N
atom 0.54215 3.50304 14.47436 O
atom 0.71776 1.33465 14.70267 O
atom -1.39217 0.71420 12.11986 H
atom -0.00735 0.12971 13.08965 H
atom -1.37263 0.46115 9.92729 H
atom 0.03597 -0.30006 9.12913 H
atom -1.58243 2.99083 9.66389 H
atom -0.32106 3.78155 8.69156 H
