# Supplementary material for: Ab Initio Crystal Structure Prediction of the Energetic Materials LLM-105, RDX, and HMX
Source: Cryst Growth Des. 2023 Aug 17;23(9):6275–89. doi: 10.1021/acs.cgd.3c00027 (PMC10763925; doi:10.1021/acs.cgd.3c00027)
Supplement: Supplementary file 2 — cg3c00027_si_002.zip [file cg3c00027_si_002.zip › CSP_Structures/HMX/33643cfa4b.in]

lattice_vector 5.87853572 0.08298538 0.88820916
lattice_vector -3.0554827 7.80466635 -0.36217556
lattice_vector 0.06934015 -0.13435139 11.82789534
atom 2.28758 4.87102 8.82907 O
atom 1.82004 4.64806 9.95431 N
atom 1.80799 5.44438 10.89440 O
atom 1.26084 3.41369 10.13675 N
atom 0.75109 3.04896 11.44831 C
atom 1.32771 1.82206 11.95751 N
atom 2.62743 1.84035 12.41690 N
atom 3.22538 2.92151 12.34848 O
atom 3.09296 0.77940 12.83444 O
atom 0.64430 0.54282 11.88922 C
atom 1.14066 -0.29372 10.81952 N
atom 1.65669 -1.53634 11.09561 N
atom 2.03868 -2.18399 10.11877 O
atom 1.69378 -1.91336 12.27113 O
atom 0.97623 0.01949 9.38716 C
atom 0.45101 1.35342 9.21280 N
atom 1.30086 2.49844 8.98302 C
atom 0.97927 3.04087 8.08761 H
atom 2.32322 2.12768 8.83755 H
atom -0.89937 1.48904 8.84965 N
atom -1.25932 2.60986 8.50056 O
atom -1.60932 0.48833 8.93830 O
atom 1.95089 -0.04924 8.88977 H
atom 0.27677 -0.70512 8.95246 H
atom -0.42719 0.75359 11.77558 H
atom 0.79491 -0.01346 12.81400 H
atom -0.33649 2.90124 11.41819 H
atom 0.97454 3.88884 12.11192 H
atom 4.75074 1.49339 5.37437 O
atom 4.74245 2.31077 4.45238 N
atom 5.22019 2.12719 3.32441 O
atom 4.14585 3.52343 4.66049 N
atom 4.16429 4.46674 3.52920 C
atom 3.27744 5.57880 3.78059 N
atom 1.93258 5.40714 3.41340 N
atom 1.61003 4.28325 3.03815 O
atom 1.18947 6.38108 3.52549 O
atom 3.75920 6.92475 3.98473 C
atom 3.91509 7.21125 5.42361 N
atom 4.39451 8.46214 5.72698 N
atom 4.42230 8.81342 6.91068 O
atom 4.75534 9.14277 4.76463 O
atom 3.44556 6.33648 6.47459 C
atom 4.16766 5.07740 6.51408 N
atom 3.62694 3.84502 5.97981 C
atom 3.87597 2.99822 6.62533 H
atom 2.53538 3.96079 5.95327 H
atom 5.46675 5.08696 6.97560 N
atom 6.09606 4.02545 6.88539 O
atom 5.90068 6.15194 7.41638 O
atom 2.38088 6.09564 6.35630 H
atom 3.57960 6.87642 7.41155 H
atom 4.73093 7.03571 3.48915 H
atom 3.03615 7.63561 3.56609 H
atom 5.17508 4.87323 3.39927 H
atom 3.86582 3.93590 2.61901 H
