# Supplementary material for: Ab Initio Crystal Structure Prediction of the Energetic Materials LLM-105, RDX, and HMX
Source: Cryst Growth Des. 2023 Aug 17;23(9):6275–89. doi: 10.1021/acs.cgd.3c00027 (PMC10763925; doi:10.1021/acs.cgd.3c00027)
Supplement: Supplementary file 2 — cg3c00027_si_002.zip [file cg3c00027_si_002.zip › CSP_Structures/HMX/9c4afb6d06.in]

lattice_vector 7.53793321 0.16646611 -0.12508422
lattice_vector -0.18891954 7.6699954 -1.17239633
lattice_vector 0.31197684 -6.49732504 10.1929518
atom 3.53918 -4.83325 3.81598 O
atom 4.02608 -3.69845 3.92413 N
atom 5.13875 -3.36168 3.50995 O
atom 3.26177 -2.77250 4.58021 N
atom 3.61194 -1.36705 4.47654 C
atom 2.62957 -0.58412 3.73894 N
atom 2.64259 -0.67490 2.33974 N
atom 3.41360 -1.50061 1.86205 O
atom 1.87667 0.05880 1.72235 O
atom 1.88206 0.47996 4.34565 C
atom 0.55031 0.00313 4.78943 N
atom -0.21401 0.92909 5.44548 N
atom -1.32667 0.59233 5.85967 O
atom 0.27289 2.06390 5.55361 O
atom 0.20013 -1.40232 4.89310 C
atom 1.18251 -2.18526 5.63069 N
atom 1.93001 -3.24933 5.02396 C
atom 2.06969 -4.05508 5.74979 H
atom 1.37693 -3.62953 4.15586 H
atom 1.16948 -2.09450 7.02989 N
atom 1.93539 -2.82821 7.64727 O
atom 0.39846 -1.26880 7.50759 O
atom 0.13062 -1.84134 3.88971 H
atom -0.77838 -1.44839 5.38017 H
atom 2.43515 0.86019 5.21373 H
atom 1.74237 1.28569 3.61980 H
atom 3.68143 -0.92802 5.47993 H
atom 4.59046 -1.32097 3.98948 H
atom 4.32352 -8.06796 8.90268 O
atom 3.79085 -6.95568 9.02774 N
atom 2.65123 -6.66870 8.65108 O
atom 4.53497 -5.99633 9.65857 N
atom 4.12006 -4.60774 9.56709 C
atom 5.04198 -3.78313 8.79756 N
atom 4.98637 -3.87579 7.39951 N
atom 4.23740 -4.73550 6.94742 O
atom 5.69782 -3.10934 6.75725 O
atom 5.76158 -2.68651 9.37959 C
atom 7.12694 -3.10385 9.77893 N
atom 7.87103 -2.14449 10.40976 N
atom 9.01065 -2.43146 10.78645 O
atom 7.33835 -1.03221 10.53479 O
atom 7.54186 -4.49244 9.87039 C
atom 6.61996 -5.31708 10.63990 N
atom 5.90035 -6.41367 10.05783 C
atom 5.82032 -7.22401 10.78757 H
atom 6.44063 -6.77011 9.17177 H
atom 6.67557 -5.22447 12.03795 N
atom 5.96413 -5.99094 12.68019 O
atom 7.42455 -4.36478 12.49007 O
atom 7.59728 -4.92904 8.86508 H
atom 8.53711 -4.49489 10.32463 H
atom 5.22126 -2.33001 10.26561 H
atom 5.84165 -1.87622 8.64981 H
atom 4.06467 -4.17112 10.57239 H
atom 3.12481 -4.60528 9.11286 H
