# Supplementary material for: Ab Initio Crystal Structure Prediction of the Energetic Materials LLM-105, RDX, and HMX
Source: Cryst Growth Des. 2023 Aug 17;23(9):6275–89. doi: 10.1021/acs.cgd.3c00027 (PMC10763925; doi:10.1021/acs.cgd.3c00027)
Supplement: Supplementary file 2 — cg3c00027_si_002.zip [file cg3c00027_si_002.zip › CSP_Structures/HMX/04fcce3d18.in]

lattice_vector 11.80735726 0.10292219 -0.05630395
lattice_vector -0.12469936 14.02810693 -0.18871855
lattice_vector -5.79143926 -5.08173085 13.57742971
atom -0.45402 1.66864 7.90509 O
atom 0.11485 0.88278 7.13757 N
atom -0.43379 0.20942 6.25851 O
atom 1.46773 0.72381 7.29674 N
atom 2.12362 1.46174 8.36875 C
atom 1.81287 0.95193 9.68910 N
atom 1.26377 1.81857 10.64555 N
atom 1.00470 2.96041 10.28144 O
atom 1.12271 1.37233 11.78265 O
atom 2.16548 -0.40015 10.07113 C
atom 1.49713 -1.40601 9.25183 N
atom 0.14891 -1.58852 9.42470 N
atom -0.40250 -0.92454 10.30917 O
atom -0.41386 -2.38448 8.66314 O
atom 2.15469 -2.13223 8.17291 C
atom 1.82062 -1.62815 6.85605 N
atom 2.14516 -0.27012 6.47036 C
atom 3.22352 -0.08536 6.58300 H
atom 1.87949 -0.13948 5.41851 H
atom 1.27767 -2.50474 5.90527 N
atom 1.11722 -2.06140 4.76958 O
atom 1.04279 -3.65094 6.27204 O
atom 3.23520 -2.03361 8.35393 H
atom 1.88485 -3.19081 8.20844 H
atom 3.24570 -0.56584 9.94717 H
atom 1.91337 -0.53538 11.12573 H
atom 3.20372 1.38244 8.17626 H
atom 1.83440 2.51531 8.33621 H
atom 2.68800 4.64714 7.99525 O
atom 3.26474 5.17192 8.95572 N
atom 2.72739 5.56241 9.99558 O
atom 4.62182 5.36355 8.83715 N
atom 5.25422 4.99289 7.57432 C
atom 4.89146 5.85719 6.46833 N
atom 4.26473 5.29585 5.34351 N
atom 4.03961 4.08982 5.37358 O
atom 4.02450 6.04723 4.40360 O
atom 5.26115 7.25792 6.45355 C
atom 4.59396 8.03813 7.49389 N
atom 3.23282 8.20728 7.38804 N
atom 2.69229 7.80780 6.35324 O
atom 2.65646 8.72250 8.35388 O
atom 5.23187 8.41910 8.75091 C
atom 4.89344 7.54912 9.86009 N
atom 5.28587 6.15454 9.87135 C
atom 6.36507 6.06058 9.68343 H
atom 5.07438 5.74182 10.86045 H
atom 4.26799 8.10032 10.99064 N
atom 4.04881 7.34524 11.93271 O
atom 4.02282 9.30249 10.96263 O
atom 6.31488 8.39081 8.56363 H
atom 4.94714 9.43892 9.02231 H
atom 6.34037 7.36933 6.63154 H
atom 5.03380 7.66711 5.46649 H
atom 6.33829 5.03888 7.75164 H
atom 4.98373 3.96856 7.30543 H
atom 2.37252 1.06005 3.31707 O
atom 1.83201 0.66049 2.28229 N
atom 2.40838 0.14523 1.31649 O
atom 0.47086 0.82960 2.17643 N
atom -0.19639 1.60969 3.21682 C
atom 0.17313 3.01046 3.20209 N
atom 0.79995 3.57178 4.32687 N
atom 1.04013 2.82043 5.26681 O
atom 1.02516 4.77780 4.29676 O
atom -0.18946 3.87472 2.09602 C
atom 0.44306 3.50400 0.83327 N
atom 1.80016 3.69556 0.71482 N
atom 2.37685 4.22035 1.67531 O
atom 2.33759 3.30500 -0.32498 O
atom -0.22095 2.71312 -0.20103 C
atom 0.17133 1.31850 -0.18978 N
atom -0.16706 0.44856 0.91944 C
atom -1.25006 0.47682 1.10674 H
atom 0.11770 -0.57126 0.64807 H
atom 0.79681 0.76728 -1.32030 N
atom 1.04194 -0.43490 -1.29228 O
atom 1.01603 1.52234 -2.26237 O
atom -1.30017 2.80721 -0.01326 H
atom -0.00927 3.12584 -1.19009 H
atom -1.27352 3.82877 1.91856 H
atom 0.08102 4.89906 2.36490 H
atom -1.27561 1.49815 3.03887 H
atom 0.03104 1.20049 4.20386 H
atom 5.46729 9.79236 -0.63865 O
atom 4.91590 10.45632 0.24584 N
atom 5.47869 11.25224 1.00742 O
atom 3.56768 10.27380 0.41874 N
atom 2.89929 9.26801 -0.40061 C
atom 3.25188 7.91589 -0.01870 N
atom 3.80089 7.04929 -0.97524 N
atom 3.94201 7.49565 -2.11229 O
atom 4.05982 5.90738 -0.61126 O
atom 2.94109 7.40596 1.30159 C
atom 3.59701 8.14375 2.37367 N
atom 4.94988 7.98469 2.53280 N
atom 5.51870 7.19882 1.76525 O
atom 5.49858 8.65798 3.41190 O
atom 2.91964 9.13766 3.20011 C
atom 3.24428 10.49570 2.81453 N
atom 2.91018 10.99995 1.49774 C
atom 1.82967 10.90142 1.31675 H
atom 3.18010 12.05851 1.46232 H
atom 3.78710 11.37222 3.76545 N
atom 4.02186 12.51851 3.39886 O
atom 3.94760 10.92873 4.90108 O
atom 1.84127 8.95299 3.08740 H
atom 3.18525 9.00690 4.25195 H
atom 1.86098 7.48530 1.49408 H
atom 3.23024 6.35237 1.33403 H
atom 1.81907 9.43370 -0.27659 H
atom 3.15136 9.40332 -1.45521 H
atom 11.42243 7.25041 1.73725 O
atom 10.85359 8.03629 2.50477 N
atom 11.40226 8.70963 3.38384 O
atom 9.50071 8.19529 2.34561 N
atom 8.84481 7.45744 1.27355 C
atom 9.15566 7.96726 -0.04676 N
atom 9.70480 7.10061 -1.00319 N
atom 9.96388 5.95878 -0.63906 O
atom 9.84588 7.54684 -2.14029 O
atom 8.80308 9.31934 -0.42880 C
atom 9.47145 10.32518 0.39050 N
atom 10.81966 10.50771 0.21758 N
atom 11.37105 9.84373 -0.66689 O
atom 11.38245 11.30367 0.97914 O
atom 8.81392 11.05139 1.46945 C
atom 9.14798 10.54727 2.78630 N
atom 8.82333 9.18927 3.17198 C
atom 7.74496 9.00458 3.05929 H
atom 9.08893 9.05859 4.22384 H
atom 9.69094 11.42383 3.73711 N
atom 9.85133 10.98046 4.87280 O
atom 9.92591 12.57001 3.37037 O
atom 7.73341 10.95282 1.28844 H
atom 9.08382 12.10997 1.43395 H
atom 7.72286 9.48505 -0.30485 H
atom 9.05522 9.45457 -1.48339 H
atom 7.76471 7.53684 1.46600 H
atom 9.13393 6.40385 1.30609 H
atom 8.28051 4.27194 1.64702 O
atom 7.70377 3.74716 0.68654 N
atom 8.24114 3.35668 -0.35332 O
atom 6.34669 3.55553 0.80508 N
atom 5.71428 3.92617 2.06790 C
atom 6.07702 3.06186 3.17389 N
atom 6.70370 3.62320 4.29874 N
atom 6.92880 4.82924 4.26869 O
atom 6.94391 2.87182 5.23866 O
atom 5.70734 1.66113 3.18865 C
atom 6.37456 0.88093 2.14832 N
atom 7.73568 0.71171 2.25425 N
atom 8.27617 1.11114 3.28909 O
atom 8.31207 0.19649 1.28843 O
atom 5.73668 0.49996 0.89129 C
atom 6.07512 1.36996 -0.21787 N
atom 5.68267 2.76453 -0.22912 C
atom 4.60346 2.85846 -0.04120 H
atom 5.89414 3.17726 -1.21822 H
atom 6.70052 0.81877 -1.34845 N
atom 6.91967 1.57385 -2.29052 O
atom 6.94568 -0.38340 -1.32047 O
atom 4.65367 0.52822 1.07854 H
atom 6.02145 -0.51985 0.61988 H
atom 4.62812 1.54973 3.01063 H
atom 5.93465 1.25193 4.17572 H
atom 4.63020 3.88018 1.89057 H
atom 5.98476 4.95050 2.33681 H
atom 5.46990 0.26098 6.23023 O
atom 6.01858 0.93431 7.10931 N
atom 5.44976 1.72021 7.87682 O
atom 7.37146 0.77528 7.26846 N
atom 8.04883 -0.21870 6.44211 C
atom 7.72414 -1.57671 6.82777 N
atom 7.18130 -2.45327 5.87690 N
atom 7.02089 -2.00987 4.74123 O
atom 6.94644 -3.59950 6.24359 O
atom 8.05819 -2.08086 8.14461 C
atom 7.40067 -1.35463 9.22355 N
atom 6.05247 -1.53718 9.39648 N
atom 5.48968 -2.33313 8.63492 O
atom 5.50107 -0.87321 10.28096 O
atom 8.06904 -0.34879 10.04286 C
atom 7.71648 1.00330 9.66082 N
atom 8.02737 1.51312 8.34052 C
atom 9.10747 1.43369 8.14809 H
atom 7.73828 2.56672 8.30797 H
atom 7.16746 1.87000 10.61728 N
atom 6.90852 3.01187 10.25317 O
atom 7.02635 1.42376 11.75437 O
atom 9.14926 -0.51451 9.91893 H
atom 7.81689 -0.48402 11.09745 H
atom 9.13870 -1.98233 8.32563 H
atom 7.78825 -3.13942 8.18010 H
atom 9.12721 -0.03406 6.55483 H
atom 7.78326 -0.08802 5.39024 H
atom -3.17640 5.51119 10.02350 O
atom -2.63898 5.12060 8.98371 N
atom -3.21569 4.59583 8.02321 O
atom -1.28187 5.31211 8.86526 N
atom -0.61786 6.10305 9.89952 C
atom -1.01020 7.49765 9.88826 N
atom -1.63567 8.04886 11.01879 N
atom -1.85488 7.29380 11.96086 O
atom -1.88081 9.25104 10.99078 O
atom -0.67178 8.36762 8.77906 C
atom -1.30965 7.98659 7.52204 N
atom -2.67078 8.15578 7.41612 N
atom -3.24717 8.67106 8.38190 O
atom -3.21127 7.75627 6.38130 O
atom -0.64239 7.20643 6.48171 C
atom -1.01200 5.80568 6.49645 N
atom -0.64938 4.94140 7.60249 C
atom 0.43468 4.98735 7.77992 H
atom -0.91988 3.91707 7.33361 H
atom -1.63885 5.24438 5.37167 N
atom -1.86408 4.03837 5.40178 O
atom -1.87903 5.99575 4.43174 O
atom 0.43682 7.31789 6.65973 H
atom -0.86972 7.61563 5.49465 H
atom 0.41124 8.33936 8.59181 H
atom -0.95655 9.38743 9.05044 H
atom 0.46135 6.00902 9.71169 H
atom -0.82945 5.69033 10.88859 H
