# Supplementary material for: Ab Initio Crystal Structure Prediction of the Energetic Materials LLM-105, RDX, and HMX
Source: Cryst Growth Des. 2023 Aug 17;23(9):6275–89. doi: 10.1021/acs.cgd.3c00027 (PMC10763925; doi:10.1021/acs.cgd.3c00027)
Supplement: Supplementary file 2 — cg3c00027_si_002.zip [file cg3c00027_si_002.zip › CSP_Structures/HMX/1ab28c44c4.in]

lattice_vector 8.61974928 0.0075428 -1.43416349
lattice_vector -0.00879258 11.36708812 0.00402849
lattice_vector -0.23075573 -0.01706171 22.43907774
atom 6.23378 4.77275 2.38889 O
atom 6.85409 4.58971 1.34039 N
atom 6.38856 4.64065 0.19928 O
atom 8.19670 4.28431 1.44625 N
atom 8.75803 4.11345 2.77503 C
atom 8.40294 2.84147 3.38709 N
atom 7.70668 2.83642 4.59618 N
atom 7.43052 3.92832 5.09232 O
atom 7.43890 1.74045 5.08808 O
atom 8.76579 1.57464 2.76914 C
atom 8.20515 1.40682 1.43968 N
atom 6.86366 1.09714 1.33267 N
atom 6.24408 0.90803 2.38059 O
atom 6.39816 1.04899 0.19147 O
atom 8.96584 1.59363 0.21444 C
atom 8.68742 2.85121 -0.45689 N
atom 8.95865 4.10727 0.22024 C
atom 10.01812 4.12676 0.50580 H
atom 8.75897 4.92669 -0.47192 H
atom 8.13374 2.85250 -1.73149 N
atom 7.91147 3.94674 -2.25381 O
atom 7.91792 1.75936 -2.25884 O
atom 10.02560 1.57842 0.49941 H
atom 8.77052 0.77645 -0.48152 H
atom 9.85602 1.50926 2.65795 H
atom 8.42161 0.77181 3.42350 H
atom 9.84789 4.18588 2.66449 H
atom 8.40846 4.91083 3.43318 H
atom 6.33759 6.72457 5.80374 O
atom 6.80215 6.77484 6.94523 N
atom 6.18184 6.58711 7.99297 O
atom 8.14341 7.08538 7.05278 N
atom 8.90474 7.27130 5.82776 C
atom 8.62550 8.52781 5.15484 N
atom 8.07183 8.52716 3.88022 N
atom 7.85747 7.43325 3.35389 O
atom 7.84813 9.62062 3.35688 O
atom 8.89586 9.78493 5.83039 C
atom 8.13446 9.96288 7.05657 N
atom 6.79164 10.26742 6.95113 N
atom 6.32526 10.31624 5.81028 O
atom 6.17196 10.45187 7.99976 O
atom 8.69640 9.79327 8.38530 C
atom 8.34086 8.52215 8.99881 N
atom 8.70332 7.25444 8.38234 C
atom 9.79358 7.18835 8.27189 H
atom 8.35819 6.45257 9.03736 H
atom 7.64453 8.51874 10.20787 N
atom 7.37575 7.42341 10.70066 O
atom 7.36933 9.61130 10.70311 O
atom 9.78623 9.86497 8.27410 H
atom 8.34772 10.59160 9.04277 H
atom 9.95547 9.80574 6.11531 H
atom 8.69496 10.60331 5.13737 H
atom 9.96433 7.25742 6.11348 H
atom 8.71071 6.45308 5.13264 H
atom 2.01986 4.62898 6.52532 O
atom 2.48623 4.58013 7.66617 N
atom 1.86654 4.76459 8.71480 O
atom 3.82904 4.27555 7.77163 N
atom 4.59045 4.09759 6.54546 C
atom 4.32007 2.84048 5.86989 N
atom 3.76641 2.83985 4.59527 N
atom 3.54273 3.93332 4.07193 O
atom 3.55203 1.74595 4.06894 O
atom 4.59928 1.58397 6.54281 C
atom 3.83792 1.39805 7.76782 N
atom 2.49666 1.08753 7.66024 N
atom 2.03211 1.03728 6.51874 O
atom 1.87633 0.89981 8.70797 O
atom 4.39781 1.56709 9.09739 C
atom 4.03537 2.83479 9.71386 N
atom 4.39096 4.10591 9.10036 C
atom 5.48080 4.17758 8.98918 H
atom 4.04229 4.90425 9.75784 H
atom 3.33903 2.83140 10.92292 N
atom 3.06386 3.92395 11.41816 O
atom 3.07020 1.73607 11.41568 O
atom 5.48807 1.50096 8.98696 H
atom 4.05264 0.76521 9.75239 H
atom 5.65886 1.57007 6.82855 H
atom 4.40526 0.76575 5.84769 H
atom 5.65005 4.11837 6.83039 H
atom 4.38958 4.91598 5.85244 H
atom 1.81306 6.58363 14.32153 O
atom 2.43337 6.77039 13.27363 N
atom 1.96869 6.71947 12.13219 O
atom 3.77474 7.08050 13.38081 N
atom 4.33487 7.25032 14.71020 C
atom 3.97316 8.51871 15.32571 N
atom 3.27677 8.51662 16.53474 N
atom 3.00729 7.42182 17.02830 O
atom 3.00222 9.60971 17.02918 O
atom 4.32951 9.78915 14.71127 C
atom 3.76791 9.95800 13.38231 N
atom 2.42520 10.26296 13.27640 N
atom 1.80542 10.44838 14.32482 O
atom 1.95904 10.31113 12.13545 O
atom 4.52934 9.77846 12.15639 C
atom 4.25798 8.52108 11.48175 N
atom 4.53617 7.26483 12.15560 C
atom 5.59573 7.25033 12.44134 H
atom 4.34140 6.44621 11.46114 H
atom 3.70436 8.51997 10.20711 N
atom 3.48907 7.42584 9.68160 O
atom 3.48163 9.61322 9.68293 O
atom 5.58895 9.79865 12.44139 H
atom 4.32924 10.59646 11.46271 H
atom 5.41941 9.86026 14.60025 H
atom 3.98109 10.58820 15.36800 H
atom 5.42508 7.18362 14.59966 H
atom 3.98941 6.44916 15.36593 H
atom 1.91942 10.45248 3.10798 O
atom 2.53975 10.26945 2.05948 N
atom 2.07422 10.32038 0.91837 O
atom 3.88238 9.96410 2.16535 N
atom 4.44370 9.79328 3.49414 C
atom 4.08863 8.52129 4.10621 N
atom 3.39236 8.51624 5.31530 N
atom 3.11617 9.60814 5.81143 O
atom 3.12462 7.42027 5.80722 O
atom 4.45151 7.25446 3.48828 C
atom 3.89088 7.08662 2.15882 N
atom 2.54940 6.77691 2.05179 N
atom 1.92981 6.58779 3.09970 O
atom 2.08392 6.72874 0.91058 O
atom 4.65158 7.27344 0.93358 C
atom 4.37314 8.53101 0.26224 N
atom 4.64434 9.78707 0.93935 C
atom 5.70380 9.80659 1.22493 H
atom 4.44464 10.60649 0.24718 H
atom 3.81947 8.53227 -1.01237 N
atom 3.59717 9.62650 -1.53470 O
atom 3.60369 7.43912 -1.53972 O
atom 5.71134 7.25825 1.21857 H
atom 4.45629 6.45625 0.23763 H
atom 5.54174 7.18910 3.37710 H
atom 4.10733 6.45163 4.14264 H
atom 5.53355 9.86573 3.38361 H
atom 4.09409 10.59065 4.15229 H
atom 1.91382 1.03535 17.73955 O
atom 2.37943 1.08417 18.88069 N
atom 1.75984 0.89608 19.92878 O
atom 3.72104 1.39339 18.98735 N
atom 4.48182 1.57857 17.76190 C
atom 4.20446 2.83588 17.08962 N
atom 3.65085 2.83668 15.81498 N
atom 3.43412 1.74331 15.28846 O
atom 3.42954 3.93070 15.29181 O
atom 4.47669 4.09221 17.76580 C
atom 3.71473 4.27087 18.99156 N
atom 2.37225 4.57671 18.88524 N
atom 1.90690 4.62698 17.74404 O
atom 1.75185 4.76076 19.93353 O
atom 4.27574 4.10080 20.32057 C
atom 3.91984 2.82951 20.93359 N
atom 4.28190 1.56197 20.31662 C
atom 5.37208 1.49597 20.20534 H
atom 3.93737 0.75988 20.97170 H
atom 3.22354 2.82582 22.14267 N
atom 2.95506 1.73038 22.63536 O
atom 2.94805 3.91826 22.63799 O
atom 5.36566 4.17262 20.21019 H
atom 3.92644 4.89891 20.97797 H
atom 5.53617 4.11110 18.05143 H
atom 4.27779 4.91124 17.07295 H
atom 5.54155 1.56275 18.04690 H
atom 4.28575 0.76098 17.06662 H
atom 6.27334 4.63139 11.41642 O
atom 6.73949 4.58320 12.55737 N
atom 6.11971 4.76862 13.60578 O
atom 8.08219 4.27819 12.66329 N
atom 8.84363 4.09866 11.43737 C
atom 8.57226 2.84129 10.76270 N
atom 8.01865 2.84020 9.48806 N
atom 7.79595 3.93347 8.96389 O
atom 7.80334 1.74609 8.96253 O
atom 8.85042 1.58502 11.43654 C
atom 8.08898 1.40069 12.66174 N
atom 6.74760 1.09063 12.55454 N
atom 6.28293 1.03975 11.41310 O
atom 6.12727 0.90389 13.60244 O
atom 8.64910 1.57048 13.99113 C
atom 8.28741 2.83886 14.60667 N
atom 8.64378 4.10931 13.99225 C
atom 9.73367 4.18042 13.88124 H
atom 8.29535 4.90836 14.64899 H
atom 7.59102 2.83676 15.81569 N
atom 7.31650 3.92985 16.31016 O
atom 7.32150 1.74196 16.30922 O
atom 9.73931 1.50377 13.88061 H
atom 8.30362 0.76932 14.64685 H
atom 9.90998 1.57051 11.72229 H
atom 8.65565 0.76642 10.74206 H
atom 9.90324 4.11883 11.72237 H
atom 8.64355 4.91667 10.74369 H
atom 6.06537 6.58333 19.21364 O
atom 6.68497 6.77144 18.16556 N
atom 6.21939 6.72259 17.02441 O
atom 8.02657 7.08072 18.27224 N
atom 8.58740 7.24933 19.60152 C
atom 8.22528 8.51686 20.21848 N
atom 7.52897 8.51315 21.42755 N
atom 7.26052 7.41771 21.92025 O
atom 7.25343 9.60559 21.92286 O
atom 8.58116 9.78816 19.60547 C
atom 8.02017 9.95822 18.27645 N
atom 6.67768 10.26400 18.17011 N
atom 6.05726 10.44803 19.21839 O
atom 6.21235 10.31424 17.02890 O
atom 8.78216 9.77957 17.05070 C
atom 8.50998 8.52323 16.37452 N
atom 8.78736 7.26593 17.04681 C
atom 9.84709 7.25015 17.33183 H
atom 8.59135 6.44834 16.35152 H
atom 7.95637 8.52401 15.09988 N
atom 7.73969 7.43064 14.57336 O
atom 7.73504 9.61803 14.57670 O
atom 9.84163 9.79849 17.33635 H
atom 8.58325 10.59859 16.35785 H
atom 9.67108 9.86001 19.49512 H
atom 8.23182 10.58626 20.26287 H
atom 9.67758 7.18336 19.49027 H
atom 8.24288 6.44724 20.25661 H
