# Supplementary material for: Ab Initio Crystal Structure Prediction of the Energetic Materials LLM-105, RDX, and HMX
Source: Cryst Growth Des. 2023 Aug 17;23(9):6275–89. doi: 10.1021/acs.cgd.3c00027 (PMC10763925; doi:10.1021/acs.cgd.3c00027)
Supplement: Supplementary file 2 — cg3c00027_si_002.zip [file cg3c00027_si_002.zip › CSP_Structures/HMX/1145096902.in]

lattice_vector 5.65758359 -1.45152826 1.08409546
lattice_vector -1.16113174 8.36012848 -0.5987177
lattice_vector 0.22916119 -0.24518407 11.98953719
atom -1.81332 -4.52204 10.68575 O
atom -1.28307 -3.96973 9.71546 N
atom -1.37748 -4.32886 8.54111 O
atom -0.51664 -2.86942 10.01071 N
atom 0.13027 -2.11900 8.95681 C
atom -0.31543 -0.73581 8.90475 N
atom -1.56853 -0.46481 8.39659 N
atom -2.20396 -1.41457 7.93251 O
atom -1.96079 0.70353 8.47036 O
atom 0.46504 0.36177 9.43384 C
atom 0.00147 0.81084 10.73728 N
atom -0.25523 2.13753 10.93308 N
atom -0.66293 2.45050 12.06317 O
atom -0.05963 2.92082 10.00557 O
atom -0.22837 -0.08570 11.88166 C
atom 0.39309 -1.36855 11.65655 N
atom -0.37794 -2.57215 11.44848 C
atom 0.12451 -3.41737 11.93256 H
atom -1.37243 -2.42855 11.88575 H
atom 1.72341 -1.50510 12.08832 N
atom 2.22914 -2.62316 11.99276 O
atom 2.27494 -0.48786 12.49552 O
atom -1.30370 -0.25258 12.01492 H
atom 0.18332 0.37902 12.78299 H
atom 1.50569 0.01549 9.49245 H
atom 0.40769 1.22863 8.76872 H
atom 1.21914 -2.10193 9.09402 H
atom -0.08599 -2.63439 8.01885 H
atom 2.94634 6.13027 4.89097 O
atom 3.16224 5.28102 4.03008 N
atom 3.25420 5.49794 2.81056 O
atom 3.32808 3.97905 4.41205 N
atom 3.65979 3.02913 3.33712 C
atom 4.05429 1.75484 3.88413 N
atom 5.43766 1.53599 4.02370 N
atom 6.16920 2.50299 3.84970 O
atom 5.79051 0.39867 4.33520 O
atom 3.19412 0.59633 3.82998 C
atom 2.53009 0.38823 5.13044 N
atom 1.67198 -0.68018 5.18489 N
atom 1.15975 -0.97632 6.26558 O
atom 1.49624 -1.27266 4.11409 O
atom 2.78150 1.19131 6.30814 C
atom 2.37578 2.57675 6.13781 N
atom 3.31027 3.63785 5.82425 C
atom 3.04251 4.55226 6.36154 H
atom 4.30100 3.29871 6.15525 H
atom 1.03144 2.88131 6.19424 N
atom 0.70999 4.04574 5.94114 O
atom 0.25843 1.96137 6.47442 O
atom 3.84801 1.19530 6.56695 H
atom 2.23399 0.72635 7.12984 H
atom 2.43512 0.75986 3.05593 H
atom 3.78268 -0.29585 3.58804 H
atom 2.78024 2.87818 2.69882 H
atom 4.48345 3.43683 2.74372 H
