# Supplementary material for: Ab Initio Crystal Structure Prediction of the Energetic Materials LLM-105, RDX, and HMX
Source: Cryst Growth Des. 2023 Aug 17;23(9):6275–89. doi: 10.1021/acs.cgd.3c00027 (PMC10763925; doi:10.1021/acs.cgd.3c00027)
Supplement: Supplementary file 2 — cg3c00027_si_002.zip [file cg3c00027_si_002.zip › CSP_Structures/HMX/20f557271c.in]

lattice_vector 8.54196965 0.0002056 0.00024789
lattice_vector 3.118e-05 11.92412417 -0.00022619
lattice_vector 8.52e-05 0.0001095 21.9713036
atom 1.91538 7.43327 4.15049 O
atom 2.53740 7.20006 3.11326 N
atom 2.07791 6.69741 2.08518 O
atom 3.87508 7.54681 3.09613 N
atom 4.48194 8.01191 4.32694 C
atom 4.23504 9.42088 4.61031 N
atom 3.62306 9.77955 5.80679 N
atom 3.30012 8.86987 6.57315 O
atom 3.47085 10.97938 6.02924 O
atom 4.60089 10.45101 3.65349 C
atom 3.87559 10.33998 2.39616 N
atom 2.53802 10.68713 2.37886 N
atom 2.07869 11.18998 3.40686 O
atom 1.91591 10.45403 1.34158 O
atom 4.48234 9.87468 1.16545 C
atom 4.23500 8.46579 0.88203 N
atom 4.60039 7.43551 1.83891 C
atom 5.66479 7.54058 2.08645 H
atom 4.43363 6.45943 1.37812 H
atom 3.62292 8.10734 -0.31453 N
atom 3.47030 6.90756 -0.53701 O
atom 3.30030 9.01713 -1.08093 O
atom 5.56291 10.03357 1.26720 H
atom 4.10904 10.45510 0.32036 H
atom 5.66525 10.34545 3.40610 H
atom 4.43453 11.42716 4.11424 H
atom 5.56246 7.85264 4.22535 H
atom 4.10840 7.43161 5.17195 H
atom 2.07836 5.22755 7.57827 O
atom 2.53775 4.72485 8.60638 N
atom 1.91567 4.49171 9.64360 O
atom 3.87538 4.37793 8.58931 N
atom 4.60073 4.48899 7.33208 C
atom 4.23501 3.45881 6.37526 N
atom 3.62299 3.81740 5.17870 N
atom 3.47067 5.01722 4.95618 O
atom 3.30012 2.90769 4.41234 O
atom 4.48197 2.04986 6.65877 C
atom 3.87512 1.58476 7.88953 N
atom 2.53747 1.23787 7.87227 N
atom 1.91541 1.47104 6.83497 O
atom 2.07806 0.73516 8.90030 O
atom 4.60040 1.47356 9.14686 C
atom 4.23487 2.50384 10.10362 N
atom 4.48212 3.91274 9.82016 C
atom 5.56268 4.07175 9.71857 H
atom 4.10870 4.49315 10.66512 H
atom 3.62298 2.14537 11.30020 N
atom 3.30043 3.05516 12.06658 O
atom 3.47037 0.94559 11.52271 O
atom 5.66479 1.57873 8.89945 H
atom 4.43371 0.49749 9.60768 H
atom 5.56250 1.89065 6.76050 H
atom 4.10849 1.46951 5.81374 H
atom 5.66509 4.38354 7.57963 H
atom 4.43430 5.46512 6.87124 H
atom 6.34971 0.73467 13.07092 O
atom 6.80894 1.23741 14.09907 N
atom 6.18675 1.47036 15.13626 O
atom 8.14651 1.58461 14.08208 N
atom 8.87195 1.47384 12.82489 C
atom 8.50624 2.50418 11.86820 N
atom 7.89426 2.14578 10.67157 N
atom 7.74196 0.94600 10.44888 O
atom 7.57142 3.05563 9.90532 O
atom 8.75323 3.91307 12.15186 C
atom 8.14642 4.37800 13.38270 N
atom 6.80879 4.72496 13.36548 N
atom 6.18668 4.49186 12.32821 O
atom 6.34945 5.22767 14.39354 O
atom 8.87171 4.48885 14.64003 C
atom 8.50601 3.45846 15.59664 N
atom 8.75316 2.04957 15.31303 C
atom 9.83372 1.89048 15.21153 H
atom 8.37961 1.46906 16.15789 H
atom 7.89404 3.81679 16.79321 N
atom 7.57134 2.90691 17.55944 O
atom 7.74157 5.01654 17.01589 O
atom 9.93608 4.38353 14.39261 H
atom 8.70520 5.46487 15.10100 H
atom 9.83377 4.07225 12.25359 H
atom 8.37974 4.49357 11.30692 H
atom 9.93629 1.57933 13.07254 H
atom 8.70565 0.49779 12.36388 H
atom 2.07852 11.18951 14.39354 O
atom 2.53774 10.68683 13.36542 N
atom 1.91551 10.45380 12.32820 O
atom 3.87536 10.33983 13.38248 N
atom 4.60081 10.45063 14.63975 C
atom 4.23519 9.42025 15.59639 N
atom 3.62322 9.77858 16.79298 N
atom 3.47083 10.97834 17.01568 O
atom 3.30048 8.86869 17.55917 O
atom 4.48224 8.01137 15.31272 C
atom 3.87547 7.54646 14.08180 N
atom 2.53787 7.19941 14.09885 N
atom 1.91575 7.43244 15.13606 O
atom 2.07854 6.69670 13.07073 O
atom 4.60080 7.43571 12.82455 C
atom 4.23500 8.46605 11.86791 N
atom 4.48202 9.87496 12.15156 C
atom 5.56257 10.03418 12.25312 H
atom 4.10837 10.45545 11.30669 H
atom 3.62315 8.10765 10.67123 N
atom 3.30051 9.01750 9.90488 O
atom 3.47073 6.90788 10.44857 O
atom 5.66516 7.54119 13.07211 H
atom 4.43447 6.45966 12.36354 H
atom 5.56278 7.85222 15.21113 H
atom 4.10873 7.43085 16.15759 H
atom 5.66514 10.34527 14.39219 H
atom 4.43440 11.42666 15.10075 H
atom 2.07880 0.73452 19.88621 O
atom 2.53797 1.23728 18.85809 N
atom 1.91574 1.47020 17.82083 O
atom 3.87553 1.58452 18.87518 N
atom 4.60100 1.47376 20.13243 C
atom 4.23531 2.50410 21.08906 N
atom 3.62334 2.14571 22.28564 N
atom 3.47100 0.94594 22.50834 O
atom 3.30049 3.05556 23.05181 O
atom 4.48230 3.91299 20.80536 C
atom 3.87545 4.37791 19.57446 N
atom 2.53781 4.72484 19.59154 N
atom 1.91575 4.49173 20.62877 O
atom 2.07841 5.22753 18.56343 O
atom 4.60071 4.48877 18.31717 C
atom 4.23500 3.45837 17.36058 N
atom 4.48216 2.04948 17.64426 C
atom 5.56272 1.89040 17.74584 H
atom 4.10859 1.46897 16.79938 H
atom 3.62305 3.81670 16.16392 N
atom 3.30033 2.90682 15.39769 O
atom 3.47060 5.01646 15.94119 O
atom 5.66510 4.38346 18.56468 H
atom 4.43419 5.46479 17.85615 H
atom 5.56282 4.07218 20.70370 H
atom 4.10882 4.49349 21.65024 H
atom 5.66532 1.57925 19.88486 H
atom 4.43471 0.49771 20.59345 H
atom 6.34946 11.18963 18.56319 O
atom 6.80873 10.68695 19.59136 N
atom 6.18655 10.45392 20.62855 O
atom 8.14634 10.33993 19.57443 N
atom 8.87176 10.45073 18.31722 C
atom 8.50613 9.42034 17.36059 N
atom 7.89420 9.77867 16.16391 N
atom 7.74179 10.97842 15.94115 O
atom 7.57145 8.86877 15.39771 O
atom 8.75321 8.01146 17.64433 C
atom 8.14647 7.54656 18.87522 N
atom 6.80887 7.19949 18.85807 N
atom 6.18671 7.43252 17.82080 O
atom 6.34959 6.69681 19.88618 O
atom 8.87183 7.43581 20.13254 C
atom 8.50603 8.46616 21.08911 N
atom 8.75303 9.87507 20.80542 C
atom 9.83357 10.03430 20.70394 H
atom 8.37939 10.45556 21.65023 H
atom 7.89419 8.10777 22.28574 N
atom 7.57153 9.01762 23.05200 O
atom 7.74176 6.90801 22.50842 O
atom 9.93617 7.54130 19.88506 H
atom 8.70550 6.45977 20.59356 H
atom 9.83376 7.85233 17.74601 H
atom 8.37969 7.43093 16.79944 H
atom 9.93612 10.34538 18.56486 H
atom 8.70535 11.42675 17.85616 H
atom 6.18637 7.43334 6.83505 O
atom 6.80843 7.20014 7.87234 N
atom 6.34899 6.69749 8.90040 O
atom 8.14611 7.54692 7.88958 N
atom 8.75295 8.01202 6.65881 C
atom 8.50603 9.42098 6.37536 N
atom 7.89403 9.77964 5.17881 N
atom 7.57105 8.86995 4.41246 O
atom 7.74179 10.97946 4.95631 O
atom 8.87188 10.45113 7.33217 C
atom 8.14660 10.34010 8.58944 N
atom 6.80903 10.68725 8.60662 N
atom 6.34965 11.19010 7.57857 O
atom 6.18697 10.45415 9.64386 O
atom 8.75338 9.87481 9.82022 C
atom 8.50605 8.46592 10.10368 N
atom 8.87143 7.43563 9.14688 C
atom 9.93582 7.54068 8.89943 H
atom 8.70465 6.45956 9.60769 H
atom 7.89398 8.10749 11.30019 N
atom 7.74133 6.90772 11.52270 O
atom 7.57134 9.01729 12.06651 O
atom 9.83395 10.03371 9.71855 H
atom 8.38010 10.45523 10.66524 H
atom 9.93625 10.34560 7.57965 H
atom 8.70549 11.42728 6.87136 H
atom 9.83348 7.85277 6.76051 H
atom 8.37943 7.43171 5.81378 H
atom 6.34939 5.22768 3.40739 O
atom 6.80873 4.72496 2.37934 N
atom 6.18659 4.49182 1.34208 O
atom 8.14635 4.37801 2.39653 N
atom 8.87172 4.48906 3.65382 C
atom 8.50601 3.45889 4.61065 N
atom 7.89399 3.81749 5.80713 N
atom 7.74166 5.01730 6.02960 O
atom 7.57114 2.90778 6.57349 O
atom 8.75296 2.04994 4.32722 C
atom 8.14609 1.58484 3.09642 N
atom 6.80843 1.23800 3.11357 N
atom 6.18641 1.47120 4.15081 O
atom 6.34896 0.73530 2.08551 O
atom 8.87135 1.47364 1.83916 C
atom 8.50580 2.50390 0.88233 N
atom 8.75305 3.91281 1.16576 C
atom 9.83362 4.07182 1.26742 H
atom 8.37962 4.49321 0.32073 H
atom 7.89390 2.14542 -0.31429 N
atom 7.57136 3.05520 -1.08076 O
atom 7.74135 0.94563 -0.53679 O
atom 9.93575 1.57881 2.08666 H
atom 8.70467 0.49756 1.37835 H
atom 9.83349 1.89072 4.22559 H
atom 8.37949 1.46960 5.17223 H
atom 9.93607 4.38359 3.40636 H
atom 8.70532 5.46519 4.11460 H
