# Supplementary material for: Ab Initio Crystal Structure Prediction of the Energetic Materials LLM-105, RDX, and HMX
Source: Cryst Growth Des. 2023 Aug 17;23(9):6275–89. doi: 10.1021/acs.cgd.3c00027 (PMC10763925; doi:10.1021/acs.cgd.3c00027)
Supplement: Supplementary file 2 — cg3c00027_si_002.zip [file cg3c00027_si_002.zip › CSP_Structures/HMX/geometry_029a9458bb.in]

lattice_vector 6.20213521 0.81400334 -6.866e-05
lattice_vector -1.7834073 6.26626598 4.58e-06
lattice_vector -2.111e-05 3.966e-05 13.25747262
atom -1.55746 -2.10433 11.11880 O
atom -0.62977 -1.89227 10.31083 N
atom -0.64709 -2.19198 9.12050 O
atom 0.48586 -1.30731 10.84180 N
atom 1.48674 -0.74064 9.95690 C
atom 1.52742 0.71493 10.03391 N
atom 0.50514 1.43953 9.41488 N
atom -0.36833 0.76815 8.86173 O
atom 0.55374 2.65811 9.49579 O
atom 2.69135 1.43287 10.46520 C
atom 2.62072 1.73680 11.91497 N
atom 3.73656 2.32197 12.44532 N
atom 3.75521 2.62039 13.63591 O
atom 4.66317 2.53527 11.63646 O
atom 1.61964 1.17137 12.80023 C
atom 1.57710 -0.28440 12.72422 N
atom 0.41309 -1.00122 12.29111 C
atom 0.33088 -1.94021 12.84966 H
atom -0.47216 -0.38637 12.49057 H
atom 2.59803 -1.01000 13.34410 N
atom 2.54786 -2.22867 13.26441 O
atom 3.47236 -0.33954 13.89715 O
atom 0.62256 1.53079 12.51552 H
atom 1.84517 1.52288 13.81180 H
atom 3.57728 0.81979 10.26328 H
atom 2.77104 2.37270 9.90759 H
atom 2.48405 -1.09911 10.24203 H
atom 1.26204 -1.09224 8.94514 H
atom 5.97617 9.18464 4.48997 O
atom 5.04850 8.97264 3.68202 N
atom 5.06586 9.27237 2.49170 O
atom 3.93286 8.38764 4.21302 N
atom 2.93200 7.82101 3.32814 C
atom 2.89131 6.36544 3.40513 N
atom 3.91359 5.64086 2.78605 N
atom 4.78708 6.31226 2.23289 O
atom 3.86499 4.42228 2.86696 O
atom 1.72736 5.64749 3.83644 C
atom 1.79795 5.34351 5.28621 N
atom 0.68211 4.75830 5.81658 N
atom 0.66342 4.45986 7.00718 O
atom -0.24449 4.54505 5.00775 O
atom 2.79902 5.90889 6.17145 C
atom 2.84158 7.36466 6.09547 N
atom 4.00560 8.08149 5.66232 C
atom 4.08781 9.02046 6.22088 H
atom 4.89084 7.46663 5.86176 H
atom 1.82065 8.09024 6.71539 N
atom 1.87083 9.30891 6.63571 O
atom 0.94629 7.41978 7.26845 O
atom 3.79611 5.54947 5.88671 H
atom 2.57347 5.55733 7.18303 H
atom 0.84144 6.26058 3.63455 H
atom 1.64768 4.70768 3.27883 H
atom 1.93469 8.17948 3.61330 H
atom 3.15672 8.17266 2.31638 H
