# Supplementary material for: Ab Initio Crystal Structure Prediction of the Energetic Materials LLM-105, RDX, and HMX
Source: Cryst Growth Des. 2023 Aug 17;23(9):6275–89. doi: 10.1021/acs.cgd.3c00027 (PMC10763925; doi:10.1021/acs.cgd.3c00027)
Supplement: Supplementary file 2 — cg3c00027_si_002.zip [file cg3c00027_si_002.zip › CSP_Structures/HMX/64b2e5afc9.in]

lattice_vector 8.55293987 -0.01541977 0.01352178
lattice_vector 0.01599829 10.97016453 0.02287408
lattice_vector -0.04015935 -0.00903199 23.82826492
atom 5.69092 11.39392 9.63627 O
atom 5.23031 10.36514 10.13649 N
atom 5.85124 9.32668 10.36763 O
atom 3.89254 10.38267 10.48302 N
atom 3.16910 11.64167 10.37867 C
atom 3.53534 12.59202 11.41458 N
atom 4.15184 13.78881 11.06389 N
atom 4.30556 14.01825 9.86560 O
atom 4.47672 14.54828 11.97845 O
atom 3.28680 12.30069 12.82148 C
atom 3.89200 11.06669 13.28064 N
atom 5.22933 11.08068 13.62877 N
atom 5.85308 12.11787 13.39952 O
atom 5.68684 10.05030 14.12854 O
atom 3.16520 9.80958 13.38436 C
atom 3.52978 8.85826 12.34877 N
atom 3.28360 9.15030 10.94156 C
atom 2.20331 9.25479 10.78282 H
atom 3.65559 8.30791 10.35647 H
atom 4.14239 7.65972 12.70013 N
atom 4.46547 6.89903 11.78597 O
atom 4.29471 7.43007 13.89861 O
atom 2.10115 10.05895 13.28040 H
atom 3.33100 9.34300 14.35781 H
atom 2.20606 12.19911 12.97909 H
atom 3.66056 13.14204 13.40694 H
atom 2.10433 11.39507 10.48198 H
atom 3.33674 12.10782 9.40532 H
atom 9.98546 4.56162 -2.28155 O
atom 9.52674 5.59028 -1.77951 N
atom 10.15023 6.62619 -1.54402 O
atom 8.18821 5.57555 -1.43619 N
atom 7.46075 4.31962 -1.54934 C
atom 7.82291 3.36127 -0.51927 N
atom 8.43543 2.16475 -0.87730 N
atom 8.58938 1.94259 -2.07688 O
atom 8.75670 1.39796 0.03261 O
atom 7.57617 3.64469 0.88965 C
atom 8.18343 4.87518 1.35493 N
atom 9.52105 4.85749 1.70181 N
atom 10.14274 3.81999 1.46869 O
atom 9.98076 5.88542 2.20444 O
atom 7.45841 6.13270 1.46622 C
atom 7.82574 7.09025 0.43727 N
atom 7.58246 6.80739 -0.97238 C
atom 6.50225 6.70795 -1.13490 H
atom 7.95957 7.65182 -1.55135 H
atom 8.44042 8.28510 0.79739 N
atom 8.76820 9.05035 -0.11152 O
atom 8.58959 8.50747 1.99756 O
atom 6.39411 5.88556 1.35946 H
atom 7.62386 6.59271 2.44289 H
atom 6.49570 3.74640 1.04913 H
atom 7.94995 2.79942 1.46954 H
atom 6.39670 4.56907 -1.44558 H
atom 7.62780 3.85928 -2.52555 H
atom 1.42729 11.39616 3.66718 O
atom 0.96656 10.36867 4.16993 N
atom 1.58692 9.33005 4.40177 O
atom -0.37066 10.38804 4.51863 N
atom -1.09352 11.64717 4.41214 C
atom -0.72705 12.59924 5.44644 N
atom -0.11080 13.79545 5.09365 N
atom 0.04460 14.02196 3.89502 O
atom 0.21246 14.55739 6.00677 O
atom -0.97771 12.31140 6.85375 C
atom -0.37398 11.07801 7.31621 N
atom 0.96281 11.09202 7.66627 N
atom 1.58723 12.12874 7.43658 O
atom 1.41930 10.06218 8.16802 O
atom -1.10151 9.82132 7.42075 C
atom -0.73522 8.86803 6.38759 N
atom -0.98029 9.15691 4.97955 C
atom -2.06046 9.26137 4.81996 H
atom -0.60826 8.31305 4.39659 H
atom -0.12284 7.67029 6.74219 N
atom 0.20241 6.90817 5.82998 O
atom 0.02716 7.44281 7.94130 O
atom -2.16525 10.07098 7.31417 H
atom -0.93798 9.35652 8.39545 H
atom -2.05872 12.21101 7.01025 H
atom -0.60409 13.15381 7.43779 H
atom -2.15842 11.40123 4.51577 H
atom -0.92560 12.11152 3.43800 H
atom 5.86136 -1.65322 -1.56999 O
atom 5.24110 -0.61435 -1.80103 N
atom 5.70269 0.41455 -2.30011 O
atom 3.90301 -0.59645 -1.45602 N
atom 3.29356 -1.82832 -0.99693 C
atom 3.53817 -2.11842 0.41094 N
atom 4.14976 -3.31681 0.76461 N
atom 4.47366 -4.07884 -0.14817 O
atom 4.30060 -3.54486 1.96353 O
atom 3.17138 -1.16613 1.44491 C
atom 3.89811 0.09105 1.34147 N
atom 5.23455 0.10598 1.69317 N
atom 5.69113 -0.92350 2.19558 O
atom 5.85851 1.14311 1.46413 O
atom 3.29359 1.32432 0.87948 C
atom 3.54472 1.61383 -0.52738 N
atom 3.17978 0.66245 -1.56281 C
atom 2.11485 0.41601 -1.46087 H
atom 3.34899 1.12748 -2.53645 H
atom 4.16109 2.81047 -0.87865 N
atom 4.31616 3.03867 -2.07704 O
atom 4.48468 3.57105 0.03544 O
atom 2.21256 1.22265 1.03507 H
atom 3.66586 2.16658 1.46461 H
atom 2.10748 -0.91712 1.33857 H
atom 3.33533 -1.63173 2.41913 H
atom 2.21345 -1.72430 -1.15727 H
atom 3.66663 -2.67136 -1.58041 H
atom 5.84115 6.63317 16.32174 O
atom 5.21819 5.59684 16.08671 N
atom 5.67752 4.56805 15.58551 O
atom 3.87952 5.58185 16.42948 N
atom 3.27324 6.81391 16.89203 C
atom 3.51703 7.09845 18.30121 N
atom 4.13249 8.29342 18.65953 N
atom 4.45920 9.05789 17.74964 O
atom 4.28341 8.51664 19.85934 O
atom 3.14938 6.14230 19.33138 C
atom 3.87374 4.88425 19.22194 N
atom 5.21111 4.86594 19.56973 N
atom 5.67089 5.89337 20.07339 O
atom 5.83259 3.82838 19.33628 O
atom 3.26610 3.65369 18.75716 C
atom 3.51425 3.36854 17.34890 N
atom 3.15264 4.32548 16.31735 C
atom 2.08841 4.57469 16.41985 H
atom 3.32081 3.86402 15.34189 H
atom 4.12751 2.17178 16.99288 N
atom 4.28240 1.94814 15.79364 O
atom 4.44838 1.40633 17.90398 O
atom 2.18554 3.75651 18.91524 H
atom 3.63832 2.80879 19.33859 H
atom 2.08499 5.89555 19.22481 H
atom 3.31483 6.60342 20.30746 H
atom 2.19300 6.71369 16.73012 H
atom 3.64964 7.65788 16.31193 H
atom 1.56867 9.32713 16.31835 O
atom 0.94774 10.36555 16.08708 N
atom 1.40871 11.39475 15.58801 O
atom -0.39042 10.38251 16.43182 N
atom -0.99939 9.14989 16.88957 C
atom -0.75484 8.85815 18.29712 N
atom -0.14311 7.65948 18.64943 N
atom 0.18043 6.89833 17.73577 O
atom 0.00808 7.43014 19.84810 O
atom -1.12025 9.80983 19.33208 C
atom -0.39325 11.06683 19.22845 N
atom 0.94397 11.08065 19.57705 N
atom 1.40100 10.05040 20.07755 O
atom 1.56807 12.11754 19.34749 O
atom -0.99819 12.30083 18.76900 C
atom -0.74930 12.59205 17.36212 N
atom -1.11425 11.64120 16.32625 C
atom -2.17902 11.39423 16.42859 H
atom -0.94587 12.10703 15.35286 H
atom -0.13295 13.78891 17.01156 N
atom 0.02178 14.01804 15.81332 O
atom 0.19078 14.54885 17.92614 O
atom -2.07899 12.19938 18.92637 H
atom -0.62447 13.14221 19.35444 H
atom -2.18419 10.05924 19.22713 H
atom -0.95528 9.34351 20.30581 H
atom -2.07951 9.25372 16.72924 H
atom -0.62597 8.30770 16.30512 H
atom 5.86399 6.63855 4.41092 O
atom 5.24066 5.60242 4.17610 N
atom 5.69987 4.57287 3.67634 O
atom 3.90155 5.58844 4.51740 N
atom 3.29561 6.82065 4.97997 C
atom 3.53864 7.10452 6.38944 N
atom 4.15247 8.30002 6.74864 N
atom 4.47868 9.06531 5.83920 O
atom 4.30267 8.52287 7.94860 O
atom 3.17078 6.14786 7.41911 C
atom 3.89512 4.88990 7.30882 N
atom 5.23231 4.87150 7.65734 N
atom 5.69217 5.89937 8.15994 O
atom 5.85353 3.83340 7.42557 O
atom 3.28745 3.65949 6.84373 C
atom 3.53503 3.37490 5.43514 N
atom 3.17397 4.33262 4.40413 C
atom 2.10985 4.58233 4.50649 H
atom 3.34219 3.87156 3.42843 H
atom 4.14701 2.17779 5.07809 N
atom 4.30025 1.95421 3.87861 O
atom 4.46858 1.41196 5.98871 O
atom 2.20693 3.76217 7.00225 H
atom 3.66006 2.81437 7.42459 H
atom 2.10634 5.90131 7.31252 H
atom 3.33652 6.60844 8.39544 H
atom 2.21542 6.72120 4.81718 H
atom 3.67306 7.66466 4.40061 H
atom 1.40853 4.58219 9.62332 O
atom 0.95012 5.61109 10.12514 N
atom 1.57394 6.64676 10.36073 O
atom -0.38854 5.59691 10.46811 N
atom -1.11613 4.34094 10.35616 C
atom -0.75347 3.38344 11.38678 N
atom -0.14126 2.18659 11.02929 N
atom 0.01139 1.96320 9.82972 O
atom 0.18103 1.42079 11.93965 O
atom -1.00008 3.66789 12.79549 C
atom -0.39240 4.89853 13.26001 N
atom 0.94492 4.88025 13.60798 N
atom 1.56637 3.84256 13.37501 O
atom 1.40469 5.90783 14.11131 O
atom -1.11697 6.15639 13.37022 C
atom -0.74984 7.11305 12.34034 N
atom -0.99402 6.82915 10.93107 C
atom -2.07434 6.72973 10.76919 H
atom -0.61707 7.67309 10.35129 H
atom -0.13511 8.30822 12.69889 N
atom 0.19022 9.07355 11.78920 O
atom 0.01671 8.53085 13.89870 O
atom -2.18136 5.90951 13.26394 H
atom -0.95125 6.61712 14.34646 H
atom -2.08049 3.77016 12.95491 H
atom -0.62670 2.82297 13.37615 H
atom -2.18011 4.59057 10.46025 H
atom -0.94953 3.87977 9.38027 H
