# Supplementary material for: Ab Initio Crystal Structure Prediction of the Energetic Materials LLM-105, RDX, and HMX
Source: Cryst Growth Des. 2023 Aug 17;23(9):6275–89. doi: 10.1021/acs.cgd.3c00027 (PMC10763925; doi:10.1021/acs.cgd.3c00027)
Supplement: Supplementary file 2 — cg3c00027_si_002.zip [file cg3c00027_si_002.zip › CSP_Structures/HMX/3d4e956d31.in]

lattice_vector 5.9055346 -0.18219246 -0.05259919
lattice_vector 0.43737668 14.23206534 -1.44352181
lattice_vector 0.24158429 0.01807288 26.1342502
atom 2.21790 11.93058 10.21631 O
atom 2.72621 11.73005 11.32425 N
atom 2.12494 11.37925 12.34442 O
atom 4.08019 11.95099 11.43911 N
atom 4.79288 12.46448 10.27917 C
atom 4.45627 13.84449 9.98699 N
atom 4.02376 14.17809 8.70404 N
atom 3.82742 13.25573 7.91637 O
atom 3.89633 15.37614 8.45220 O
atom 4.79736 14.91319 10.91556 C
atom 4.18311 14.74099 12.21907 N
atom 2.85337 15.07786 12.36178 N
atom 2.26227 15.46959 11.35234 O
atom 2.35783 14.93418 13.48463 O
atom 4.87152 14.17167 13.36906 C
atom 4.43910 12.81901 13.66189 N
atom 4.70383 11.73330 12.73120 C
atom 5.78512 11.64004 12.55327 H
atom 4.32729 10.81001 13.17904 H
atom 3.96572 12.51375 14.93170 N
atom 3.74533 11.32854 15.17695 O
atom 3.81539 13.44612 15.71923 O
atom 5.94538 14.18997 13.13199 H
atom 4.70722 14.78149 14.25924 H
atom 5.88516 14.94580 11.07916 H
atom 4.46384 15.85543 10.47215 H
atom 5.86559 12.36591 10.50158 H
atom 4.57394 11.86688 9.39240 H
atom -0.71588 12.04200 18.23685 O
atom -0.12883 11.65501 19.25133 N
atom -0.63322 11.51086 20.37015 O
atom 1.20297 11.32613 19.11885 N
atom 1.82123 11.48813 17.81451 C
atom 1.44718 10.43607 16.88368 N
atom 0.95986 10.79247 15.63016 N
atom 0.81517 11.99276 15.40591 O
atom 0.72253 9.88317 14.83751 O
atom 1.79665 9.05234 17.14233 C
atom 1.10539 8.50992 18.30298 N
atom -0.24665 8.26575 18.19559 N
atom -0.76167 8.44197 17.08621 O
atom -0.83795 7.91598 19.22107 O
atom 1.73659 8.30793 19.59548 C
atom 1.44785 9.38111 20.53256 N
atom 1.87998 10.73987 20.26655 C
atom 2.95632 10.76522 20.04148 H
atom 1.70288 11.33484 21.16431 H
atom 0.96241 9.05579 21.79527 N
atom 0.79808 9.97796 22.59155 O
atom 0.74614 7.86702 22.02311 O
atom 2.81940 8.23969 19.41536 H
atom 1.38384 7.37398 20.04072 H
atom 2.87325 8.95820 17.34703 H
atom 1.56502 8.47044 16.24842 H
atom 2.90941 11.48729 17.97404 H
atom 1.52030 12.44285 17.37534 H
atom 3.45183 5.52511 10.60434 O
atom 4.03685 4.85944 11.46282 N
atom 3.51344 4.06016 12.24471 O
atom 5.40242 5.04101 11.57224 N
atom 6.02742 6.03472 10.70947 C
atom 5.70376 7.40099 11.07342 N
atom 5.16700 8.24828 10.10308 N
atom 4.90702 7.75382 9.00791 O
atom 5.00811 9.42580 10.41199 O
atom 6.13475 7.95352 12.34137 C
atom 5.46508 7.32625 13.47218 N
atom 4.13045 7.60942 13.67015 N
atom 3.61970 8.45381 12.92615 O
atom 3.54695 6.97861 14.55567 O
atom 6.08924 6.33205 14.32804 C
atom 5.72094 4.97089 13.97549 N
atom 6.08526 4.40191 12.69248 C
atom 7.16273 4.52200 12.50765 H
atom 5.86097 3.33387 12.71945 H
atom 5.20866 4.13785 14.96957 N
atom 4.97709 2.97018 14.66305 O
atom 5.04086 4.63182 16.08202 O
atom 7.17673 6.46767 14.23590 H
atom 5.79227 6.49591 15.36703 H
atom 7.21321 7.79328 12.48587 H
atom 5.94692 9.02812 12.32954 H
atom 7.11206 5.86419 10.76907 H
atom 5.70542 5.90265 9.67444 H
atom 3.75294 15.59303 -0.99837 O
atom 4.23817 14.76131 -0.22588 N
atom 3.62694 14.13168 0.64151 O
atom 5.58792 14.49518 -0.35787 N
atom 6.29024 15.09065 -1.49018 C
atom 5.86790 14.54731 -2.76647 N
atom 5.39205 15.41221 -3.75128 N
atom 5.24109 16.59204 -3.44096 O
atom 5.17306 14.93104 -4.86044 O
atom 6.14209 13.16570 -3.12526 C
atom 5.47140 12.21279 -2.25772 N
atom 4.11837 12.01442 -2.43200 N
atom 3.56025 12.68154 -3.30716 O
atom 3.56867 11.20312 -1.67892 O
atom 6.12028 11.54288 -1.13941 C
atom 5.74814 12.12020 0.13612 N
atom 6.16371 13.46299 0.49392 C
atom 7.25574 13.56473 0.41530 H
atom 5.86863 13.61413 1.53438 H
atom 5.17683 11.30757 1.11625 N
atom 4.96806 11.81654 2.21575 O
atom 4.93893 10.14253 0.81074 O
atom 7.20394 11.63455 -1.30346 H
atom 5.86489 10.48236 -1.12413 H
atom 7.22021 12.96092 -3.05283 H
atom 5.81644 13.02188 -4.15860 H
atom 7.36097 14.90213 -1.32439 H
atom 6.13395 16.17079 -1.51332 H
atom 2.13349 4.83704 23.91875 O
atom 2.63985 4.66011 25.03204 N
atom 2.04405 4.30501 26.05220 O
atom 3.99068 4.91137 25.14976 N
atom 4.69260 5.43642 23.98693 C
atom 4.34301 6.81452 23.70236 N
atom 3.86573 7.15138 22.44205 N
atom 3.64187 6.23176 21.65702 O
atom 3.71616 8.34859 22.20175 O
atom 4.69335 7.87957 24.62849 C
atom 4.08134 7.69986 25.93198 N
atom 2.74620 8.00527 26.07204 N
atom 2.14945 8.39470 25.06332 O
atom 2.24681 7.83527 27.18908 O
atom 4.78157 7.14049 27.07818 C
atom 4.36336 5.78428 27.37656 N
atom 4.61723 4.69734 26.44111 C
atom 5.69736 4.59513 26.25672 H
atom 4.23201 3.77779 26.89025 H
atom 3.93552 5.47709 28.66750 N
atom 3.73819 4.28906 28.92194 O
atom 3.81249 6.40902 29.45883 O
atom 5.85399 7.17088 26.83560 H
atom 4.61775 7.74963 27.96901 H
atom 5.78151 7.90384 24.78619 H
atom 4.36783 8.82559 24.18816 H
atom 5.76733 5.34854 24.20366 H
atom 4.47263 4.83962 23.09996 H
atom 0.63864 5.02631 19.72980 O
atom 1.13125 4.19646 20.50151 N
atom 0.53019 3.59231 21.39474 O
atom 2.46489 3.89637 20.32906 N
atom 3.16119 4.49576 19.19936 C
atom 2.75193 3.92951 17.92876 N
atom 2.27310 4.76991 16.92884 N
atom 2.10486 5.95341 17.21765 O
atom 2.06858 4.26695 15.82551 O
atom 3.02561 2.53910 17.60574 C
atom 2.37462 1.61316 18.51669 N
atom 1.02180 1.39855 18.36834 N
atom 0.44448 2.04005 17.48562 O
atom 0.49132 0.60123 19.14930 O
atom 3.05170 0.96949 19.63354 C
atom 2.70335 1.56009 20.91120 N
atom 3.07164 2.92983 21.22828 C
atom 4.16085 3.05935 21.14796 H
atom 2.75702 3.12866 22.25603 H
atom 2.19005 0.75159 21.92036 N
atom 2.03836 1.26613 23.02689 O
atom 1.94116 -0.41855 21.63548 O
atom 4.13058 1.06959 19.44445 H
atom 2.80793 -0.09355 19.67190 H
atom 4.10555 2.33990 17.66615 H
atom 2.68009 2.36136 16.58407 H
atom 4.23469 4.32632 19.36846 H
atom 2.98567 5.57230 19.16493 H
atom 0.35310 8.99276 3.70477 O
atom 0.90216 8.44658 4.66537 N
atom 0.34128 7.75451 5.52432 O
atom 2.25440 8.65317 4.81728 N
atom 2.92898 9.50811 3.85275 C
atom 2.63309 10.91536 4.05322 N
atom 2.15599 11.65601 2.97678 N
atom 1.99260 11.05905 1.91340 O
atom 1.94952 12.85269 3.16146 O
atom 3.01384 11.60593 5.27284 C
atom 2.34594 11.07844 6.45277 N
atom 1.01209 11.36810 6.62970 N
atom 0.47913 12.09369 5.78072 O
atom 0.44831 10.85657 7.60081 O
atom 2.98410 10.18258 7.40478 C
atom 2.59738 8.79659 7.21084 N
atom 2.91047 8.08418 5.98447 C
atom 3.99107 8.12818 5.78321 H
atom 2.61522 7.03902 6.11086 H
atom 2.09587 8.08652 8.29684 N
atom 1.81196 6.90510 8.11702 O
atom 1.99034 8.69202 9.36273 O
atom 4.06939 10.30254 7.27374 H
atom 2.71018 10.46476 8.42510 H
atom 4.09321 11.49403 5.45329 H
atom 2.78255 12.66768 5.15168 H
atom 4.00698 9.32077 3.96343 H
atom 2.61888 9.24403 2.83796 H
atom 2.14334 1.55196 4.71178 O
atom 1.59884 1.21985 5.76535 N
atom 2.15740 0.74100 6.75738 O
atom 0.23488 1.42647 5.85781 N
atom -0.42235 2.09567 4.74548 C
atom -0.03385 3.48441 4.59134 N
atom 0.40851 3.91172 3.33693 N
atom 0.52361 3.05646 2.46134 O
atom 0.61882 5.11469 3.19703 O
atom -0.32300 4.47770 5.61047 C
atom 0.32605 4.18631 6.88068 N
atom 1.70156 4.30794 6.95130 N
atom 2.27286 4.75141 5.95006 O
atom 2.24109 3.94244 7.99626 O
atom -0.35344 3.55737 8.00320 C
atom -0.04715 2.14765 8.15208 N
atom -0.41116 1.17412 7.13790 C
atom -1.49542 1.20087 6.95209 H
atom -0.13692 0.18331 7.51063 H
atom 0.38860 1.69385 9.39948 N
atom 0.52747 0.48028 9.53680 O
atom 0.56961 2.54024 10.27254 O
atom -1.43189 3.70895 7.84393 H
atom -0.05280 4.03580 8.93769 H
atom -1.40392 4.51649 5.81295 H
atom 0.00496 5.45026 5.23308 H
atom -1.50544 2.00951 4.92140 H
atom -0.16501 1.60048 3.80678 H
