# Supplementary material for: Ab Initio Crystal Structure Prediction of the Energetic Materials LLM-105, RDX, and HMX
Source: Cryst Growth Des. 2023 Aug 17;23(9):6275–89. doi: 10.1021/acs.cgd.3c00027 (PMC10763925; doi:10.1021/acs.cgd.3c00027)
Supplement: Supplementary file 2 — cg3c00027_si_002.zip [file cg3c00027_si_002.zip › CSP_Structures/HMX/884b8d1c9f.in]

lattice_vector 7.31053312 -0.06848864 -0.01555477
lattice_vector 0.05970058 7.21474424 -3.41409317
lattice_vector 0.00717502 -1.93249497 11.8083881
atom 3.31527 -1.08225 14.45895 O
atom 3.76335 -0.21414 13.68981 N
atom 3.77753 0.99561 13.91675 O
atom 4.23077 -0.67442 12.49509 N
atom 5.02149 0.20200 11.64464 C
atom 6.36671 -0.30540 11.43032 N
atom 7.30368 -0.07929 12.44338 N
atom 6.86732 0.40245 13.48612 O
atom 8.46827 -0.39229 12.21105 O
atom 6.84759 -0.66004 10.12285 C
atom 6.76058 -2.12502 9.92046 N
atom 7.22794 -2.58533 8.72573 N
atom 7.21382 -3.79510 8.49885 O
atom 7.67592 -1.71724 7.95651 O
atom 5.96981 -3.00141 10.77091 C
atom 4.62459 -2.49398 10.98514 N
atom 4.14362 -2.13938 12.29259 C
atom 3.09847 -2.44521 12.39818 H
atom 4.75173 -2.65504 13.04675 H
atom 3.68768 -2.72009 9.97202 N
atom 2.52307 -2.40709 10.20426 O
atom 4.12412 -3.20181 8.92930 O
atom 6.43453 -3.09351 11.76068 H
atom 5.94308 -3.98024 10.28466 H
atom 6.23935 -0.14449 9.36872 H
atom 7.89269 -0.35411 10.01712 H
atom 4.55672 0.29415 10.65489 H
atom 5.04824 1.18081 12.13093 H
atom 4.03623 -0.12244 8.55330 O
atom 3.60121 0.75388 7.78598 N
atom 3.61050 1.96368 8.01292 O
atom 3.12037 0.30241 6.59322 N
atom 2.34245 1.19336 5.74607 C
atom 0.98708 0.71110 5.53764 N
atom 0.05890 0.95476 6.55472 N
atom 0.50872 1.42835 7.59548 O
atom -1.11234 0.66354 6.32753 O
atom 0.49400 0.36551 4.23229 C
atom 0.55327 -1.10078 4.02941 N
atom 0.07236 -1.55221 2.83667 N
atom 0.06314 -2.76201 2.60966 O
atom -0.36274 -0.67588 2.06941 O
atom 1.33114 -1.99176 4.87656 C
atom 2.68650 -1.50953 5.08507 N
atom 3.17950 -1.16390 6.39044 C
atom 4.21925 -1.48902 6.49160 H
atom 2.56516 -1.66821 7.14722 H
atom 3.61475 -1.75319 4.06806 N
atom 4.78597 -1.46196 4.29533 O
atom 3.16501 -2.22680 3.02727 O
atom 0.86897 -2.07518 5.86830 H
atom 1.33755 -2.97091 4.39027 H
atom 1.10820 0.86994 3.47549 H
atom -0.54580 0.69053 4.13127 H
atom 2.80457 1.27672 4.75430 H
atom 2.33606 2.17253 6.23231 H
