# Supplementary material for: Ab Initio Crystal Structure Prediction of the Energetic Materials LLM-105, RDX, and HMX
Source: Cryst Growth Des. 2023 Aug 17;23(9):6275–89. doi: 10.1021/acs.cgd.3c00027 (PMC10763925; doi:10.1021/acs.cgd.3c00027)
Supplement: Supplementary file 2 — cg3c00027_si_002.zip [file cg3c00027_si_002.zip › CSP_Structures/HMX/5ca5071636.in]

lattice_vector 7.11124034 -0.29261806 -0.00298966
lattice_vector 2.6432575 10.67152049 -0.02742514
lattice_vector -0.00670302 0.0652363 29.79923059
atom 3.92842 9.18155 23.48269 O
atom 4.03287 8.62452 22.38403 N
atom 3.92974 9.17622 21.28256 O
atom 4.27212 7.26780 22.38744 N
atom 4.31557 6.58724 23.67644 C
atom 3.00054 6.41229 24.26432 N
atom 2.80163 6.83639 25.58512 N
atom 3.70705 7.47307 26.10912 O
atom 1.73154 6.53438 26.11220 O
atom 2.03463 5.50430 23.67594 C
atom 1.53605 5.97147 22.38930 N
atom 0.68703 7.05738 22.38661 N
atom 0.34480 7.50819 23.48483 O
atom 0.34575 7.50344 21.28616 O
atom 2.03533 5.49856 21.10502 C
atom 3.00199 6.40365 20.51347 N
atom 4.31645 6.58090 21.10177 C
atom 4.78873 5.60421 21.28676 H
atom 4.92868 7.14875 20.39537 H
atom 2.80430 6.82226 19.19066 N
atom 3.71041 7.45627 18.66468 O
atom 1.73449 6.51841 18.66408 O
atom 2.48781 4.51276 21.28594 H
atom 1.21148 5.37557 20.39811 H
atom 2.48767 4.51794 23.49954 H
atom 1.21038 5.38400 24.38284 H
atom 4.78844 5.60986 23.49668 H
atom 4.92685 7.15886 24.38062 H
atom 0.16420 4.46605 30.94105 O
atom 0.47768 3.99468 29.84204 N
atom 0.16543 4.46198 28.74094 O
atom 1.25372 2.85643 29.84456 N
atom 1.70027 2.33952 31.13314 C
atom 2.76331 3.13379 31.71985 N
atom 2.60935 3.57809 33.04020 N
atom 1.51671 3.40207 33.56442 O
atom 3.58617 4.11001 33.56648 O
atom 4.08856 3.15837 31.13095 C
atom 4.11840 3.84022 29.84386 N
atom 3.96766 5.21040 29.84081 N
atom 3.89839 5.77233 30.93889 O
atom 3.89975 5.76757 28.74022 O
atom 4.08952 3.15279 28.55972 C
atom 2.76489 3.12616 27.96952 N
atom 1.70097 2.33449 28.55830 C
atom 2.04580 1.30577 28.74265 H
atom 0.86560 2.31313 27.85260 H
atom 2.61252 3.56517 26.64731 N
atom 1.52047 3.38708 26.12251 O
atom 3.58992 4.09500 26.11999 O
atom 4.45377 2.13106 28.74051 H
atom 4.76466 3.63954 27.85203 H
atom 4.45349 2.13605 30.95497 H
atom 4.76276 3.64854 31.83716 H
atom 2.04573 1.31030 30.95278 H
atom 0.86441 2.32031 31.83832 H
atom 3.92968 9.14654 8.58259 O
atom 4.03377 8.58952 7.48389 N
atom 3.93038 9.14124 6.38245 O
atom 4.27289 7.23278 7.48721 N
atom 4.31636 6.55217 8.77618 C
atom 3.00140 6.37765 9.36430 N
atom 2.80291 6.80198 10.68511 N
atom 3.70855 7.43863 11.20876 O
atom 1.73292 6.50017 11.21252 O
atom 2.03522 5.46973 8.77624 C
atom 1.53641 5.93684 7.48965 N
atom 0.68739 7.02276 7.48707 N
atom 0.34537 7.47362 8.58533 O
atom 0.34589 7.46875 6.38666 O
atom 2.03545 5.46389 6.20526 C
atom 3.00210 6.36891 5.61358 N
atom 4.31674 6.54587 6.20155 C
atom 4.78885 5.56908 6.38642 H
atom 4.92891 7.11359 5.49499 H
atom 2.80420 6.78772 4.29086 N
atom 3.71022 7.42184 3.76485 O
atom 1.73432 6.48393 3.76437 O
atom 2.48787 4.47805 6.38610 H
atom 1.21146 5.34102 5.49850 H
atom 2.48809 4.48329 8.59984 H
atom 1.21110 5.34963 9.48332 H
atom 4.78888 5.57464 8.59632 H
atom 4.92796 7.12356 9.48027 H
atom 5.04651 9.62356 16.02733 O
atom 5.35938 9.15148 14.92845 N
atom 5.04650 9.61806 13.82723 O
atom 6.13546 8.01326 14.93127 N
atom 6.58256 7.49706 16.21993 C
atom 7.64596 8.29158 16.80571 N
atom 7.49269 8.73660 18.12588 N
atom 6.40025 8.56105 18.65067 O
atom 8.46984 9.26860 18.65147 O
atom 8.97089 8.31583 16.21609 C
atom 9.00011 8.99731 14.92879 N
atom 8.84936 10.36749 14.92545 N
atom 8.78082 10.92974 16.02341 O
atom 8.78072 10.92434 13.82474 O
atom 8.97065 8.30951 13.64485 C
atom 7.64568 8.28240 13.05541 N
atom 6.58229 7.49073 13.64509 C
atom 6.92751 6.46221 13.82984 H
atom 5.74663 7.46873 12.93977 H
atom 7.49245 8.72072 11.73304 N
atom 6.40018 8.54209 11.20892 O
atom 8.46944 9.25056 11.20496 O
atom 9.33526 7.28793 13.82572 H
atom 9.64527 8.79624 12.93665 H
atom 9.33561 7.29342 16.04022 H
atom 9.64552 8.80615 16.92181 H
atom 6.92786 6.46772 16.04000 H
atom 5.74701 7.47834 16.92550 H
atom 6.16242 3.69947 23.49487 O
atom 6.26685 3.14243 22.39621 N
atom 6.16372 3.69412 21.29473 O
atom 6.50609 1.78571 22.39963 N
atom 6.54955 1.10516 23.68863 C
atom 5.23452 0.93022 24.27653 N
atom 5.03563 1.35432 25.59733 N
atom 5.94106 1.99099 26.12132 O
atom 3.96555 1.05231 26.12443 O
atom 4.26861 0.02224 23.68816 C
atom 3.77001 0.48941 22.40153 N
atom 2.92099 1.57532 22.39885 N
atom 2.57877 2.02612 23.49707 O
atom 2.57970 2.02138 21.29840 O
atom 4.26926 0.01649 21.11724 C
atom 5.23593 0.92156 20.52568 N
atom 6.55040 1.09879 21.11397 C
atom 7.02266 0.12210 21.29896 H
atom 7.16264 1.66662 20.40755 H
atom 5.03825 1.34016 19.20286 N
atom 5.94437 1.97416 18.67688 O
atom 3.96843 1.03633 18.67629 O
atom 4.72172 -0.96933 21.29815 H
atom 3.44540 -0.10648 20.41034 H
atom 4.72163 -0.96413 23.51176 H
atom 3.44436 -0.09806 24.39507 H
atom 7.02242 0.12778 23.50888 H
atom 7.16084 1.67678 24.39280 H
atom 5.04140 9.65550 30.92588 O
atom 5.35488 9.18413 29.82687 N
atom 5.04264 9.65143 28.72577 O
atom 6.13092 8.04588 29.82939 N
atom 6.57748 7.52898 31.11798 C
atom 7.64051 8.32327 31.70468 N
atom 7.48653 8.76758 33.02502 N
atom 6.39388 8.59160 33.54922 O
atom 8.46336 9.29947 33.55132 O
atom 8.96576 8.34784 31.11579 C
atom 8.99562 9.02967 29.82869 N
atom 8.84490 10.39985 29.82562 N
atom 8.77563 10.96180 30.92369 O
atom 8.77702 10.95701 28.72502 O
atom 8.96673 8.34222 28.54456 C
atom 7.64210 8.31560 27.95436 N
atom 6.57817 7.52394 28.54313 C
atom 6.92299 6.49521 28.72748 H
atom 5.74280 7.50260 27.83743 H
atom 7.48974 8.75461 26.63215 N
atom 6.39770 8.57653 26.10733 O
atom 8.46715 9.28444 26.10483 O
atom 9.33095 7.32049 28.72537 H
atom 9.64188 8.82895 27.83687 H
atom 9.33071 7.32552 30.93984 H
atom 9.63996 8.83803 31.82200 H
atom 6.92297 6.49977 30.93761 H
atom 5.74162 7.50975 31.82315 H
atom 6.16356 3.66442 8.59500 O
atom 6.26772 3.10746 7.49628 N
atom 6.16431 3.65922 6.39487 O
atom 6.50697 1.75075 7.49955 N
atom 6.55043 1.07007 8.78849 C
atom 5.23547 0.89552 9.37660 N
atom 5.03694 1.31989 10.69739 N
atom 5.94257 1.95653 11.22106 O
atom 3.96693 1.01809 11.22478 O
atom 4.26928 -0.01235 8.78851 C
atom 3.77053 0.45478 7.50190 N
atom 2.92158 1.54075 7.49929 N
atom 2.57956 1.99164 8.59754 O
atom 2.58013 1.98675 6.39887 O
atom 4.26962 -0.01816 6.21754 C
atom 5.23624 0.88689 5.62586 N
atom 6.55087 1.06390 6.21384 C
atom 7.02305 0.08713 6.39866 H
atom 7.16301 1.63170 5.50732 H
atom 5.03831 1.30572 4.30315 N
atom 5.94430 1.93989 3.77715 O
atom 3.96843 1.00190 3.77668 O
atom 4.72209 -1.00398 6.39840 H
atom 3.44567 -0.14112 5.51075 H
atom 4.72210 -0.99882 8.61213 H
atom 3.44512 -0.13242 9.49556 H
atom 7.02295 0.09255 8.60858 H
atom 7.16204 1.64142 9.49261 H
atom 0.16932 4.43410 16.04256 O
atom 0.48217 3.96202 14.94367 N
atom 0.16928 4.42860 13.84246 O
atom 1.25825 2.82379 14.94649 N
atom 1.70538 2.30761 16.23515 C
atom 2.76877 3.10216 16.82091 N
atom 2.61549 3.54717 18.14108 N
atom 1.52306 3.37161 18.66588 O
atom 3.59264 4.07919 18.66667 O
atom 4.09369 3.12644 16.23128 C
atom 4.12289 3.80790 14.94397 N
atom 3.97210 5.17808 14.94062 N
atom 3.90355 5.74033 16.03858 O
atom 3.90344 5.73492 13.83991 O
atom 4.09342 3.12009 13.66003 C
atom 2.76844 3.09296 13.07061 N
atom 1.70508 2.30127 13.66031 C
atom 2.05032 1.27276 13.84506 H
atom 0.86941 2.27924 12.95500 H
atom 2.61519 3.53130 11.74825 N
atom 1.52291 3.35267 11.22414 O
atom 3.59216 4.06114 11.22015 O
atom 4.45804 2.09851 13.84091 H
atom 4.76803 3.60682 12.95182 H
atom 4.45844 2.10403 16.05542 H
atom 4.76832 3.61678 16.93699 H
atom 2.05071 1.27827 16.05521 H
atom 0.86985 2.28887 16.94072 H
