# Supplementary material for: Ab Initio Crystal Structure Prediction of the Energetic Materials LLM-105, RDX, and HMX
Source: Cryst Growth Des. 2023 Aug 17;23(9):6275–89. doi: 10.1021/acs.cgd.3c00027 (PMC10763925; doi:10.1021/acs.cgd.3c00027)
Supplement: Supplementary file 2 — cg3c00027_si_002.zip [file cg3c00027_si_002.zip › CSP_Structures/HMX/01e5a602da.in]

lattice_vector 8.75999544 1.17364045 0.08641864
lattice_vector -1.53770429 11.57465458 0.05960271
lattice_vector -0.29332076 -0.29524518 21.30575195
atom 6.04497 1.06158 12.51721 O
atom 5.44802 1.04156 13.59425 N
atom 5.93355 0.77915 14.69616 O
atom 4.10005 1.35689 13.56541 N
atom 3.49462 1.67428 12.28775 C
atom 3.78997 3.01461 11.80742 N
atom 4.43039 3.17216 10.58050 N
atom 4.77385 2.15026 9.98542 O
atom 4.58733 4.32295 10.17142 O
atom 3.41172 4.18721 12.57793 C
atom 4.08851 4.26719 13.86578 N
atom 5.41325 4.67133 13.88384 N
atom 5.91983 4.96455 12.79895 O
atom 5.97490 4.69461 14.98056 O
atom 3.44850 3.95005 15.13026 C
atom 3.72561 2.60336 15.61297 N
atom 3.37933 1.43374 14.82712 C
atom 2.31202 1.47034 14.56960 H
atom 3.57002 0.54461 15.43155 H
atom 4.34881 2.43596 16.84727 N
atom 4.48534 1.28463 17.26367 O
atom 4.69912 3.45194 17.44508 O
atom 2.36819 4.05950 14.97351 H
atom 3.78354 4.65114 15.89773 H
atom 2.33646 4.14650 12.79015 H
atom 3.62461 5.07506 11.97950 H
atom 2.41174 1.55843 12.42589 H
atom 3.83266 0.97617 11.52150 H
atom 5.04291 10.98923 9.90131 O
atom 4.44713 11.08171 8.82785 N
atom 4.87967 11.59043 7.79166 O
atom 3.16747 10.55221 8.77863 N
atom 2.59199 10.03628 10.00378 C
atom 3.03682 8.69543 10.36325 N
atom 3.68115 8.50479 11.58081 N
atom 3.88019 9.49572 12.28249 O
atom 3.99061 7.35043 11.88265 O
atom 2.88111 7.57383 9.45084 C
atom 3.59966 7.76419 8.20046 N
atom 4.97840 7.66234 8.21659 N
atom 5.49900 7.30380 9.27546 O
atom 5.56988 7.95126 7.17534 O
atom 2.94557 8.08696 6.94592 C
atom 2.99949 9.49916 6.59584 N
atom 2.48021 10.51498 7.49534 C
atom 1.42714 10.29386 7.71594 H
atom 2.54561 11.48417 6.99720 H
atom 3.62939 9.88061 5.41177 N
atom 3.64386 11.08010 5.14087 O
atom 4.09885 8.98739 4.70696 O
atom 1.89687 7.78258 7.05213 H
atom 3.40634 7.52690 6.13096 H
atom 1.82014 7.46862 9.18892 H
atom 3.21808 6.66612 9.95713 H
atom 1.50246 10.02981 9.86259 H
atom 2.85446 10.68574 10.84115 H
atom 1.88735 0.93187 9.20343 O
atom 1.36696 1.28932 8.14408 N
atom 1.95868 1.57788 7.10288 O
atom -0.01185 1.39025 8.12732 N
atom -0.73076 1.20024 9.37756 C
atom -0.57622 2.32261 10.28921 N
atom 0.06791 2.13338 11.50711 N
atom 0.37746 0.97934 11.81018 O
atom 0.26660 3.12504 12.20780 O
atom -1.02207 3.66277 9.92854 C
atom -0.44611 4.17859 8.70355 N
atom 0.83301 4.70938 8.75340 N
atom 1.42811 4.61801 9.82733 O
atom 1.26578 5.21800 7.71725 O
atom -1.13248 4.14010 7.41986 C
atom -0.61205 3.12396 6.52138 N
atom -0.66558 1.71197 6.87232 C
atom -1.71421 1.40724 6.97829 H
atom -0.20424 1.15159 6.05791 H
atom 0.01797 3.50493 5.33724 N
atom 0.48787 2.61145 4.63304 O
atom 0.03215 4.70427 5.06567 O
atom -2.18556 3.91853 7.63992 H
atom -1.06728 5.10896 6.92109 H
atom -2.11146 3.65501 9.78641 H
atom -0.76120 4.31302 10.76577 H
atom -1.79155 1.09407 9.11528 H
atom -0.39330 0.29313 9.88462 H
atom 0.77223 10.16729 12.78946 O
atom 0.26551 9.87260 13.87389 N
atom 0.82696 9.89471 14.97074 O
atom -1.05910 9.46814 13.85510 N
atom -1.73562 9.38939 12.56705 C
atom -1.35725 8.21745 11.79557 N
atom -0.71700 8.37603 10.56872 N
atom -0.55916 9.52720 10.16104 O
atom -0.37451 7.35459 9.97229 O
atom -1.65259 6.87666 12.27462 C
atom -1.04744 6.55821 13.55215 N
atom 0.30076 6.24378 13.58101 N
atom 0.89803 6.26552 12.50418 O
atom 0.78610 5.98038 14.68277 O
atom -1.76843 6.63385 14.81379 C
atom -1.42255 7.80283 15.60079 N
atom -1.69946 9.14994 15.11915 C
atom -2.77973 9.25957 14.96221 H
atom -1.36453 9.85032 15.88732 H
atom -0.79924 7.63443 16.83494 N
atom -0.44929 8.64995 17.43373 O
atom -0.66234 6.48277 17.25024 O
atom -2.83571 6.67043 14.55614 H
atom -1.57769 5.74421 15.41746 H
atom -2.73546 6.76048 12.41246 H
atom -1.31415 6.17932 11.50782 H
atom -2.81092 9.34857 12.77900 H
atom -1.52256 10.27776 11.96944 H
atom 1.46693 0.05517 18.01915 O
atom 0.93380 0.23850 19.11465 N
atom 1.47630 0.14833 20.21686 O
atom -0.40447 0.59332 19.10583 N
atom -1.06277 0.77792 17.82211 C
atom -0.66317 1.99274 17.13661 N
atom 0.00329 1.90157 15.91610 N
atom 0.16103 0.77739 15.43779 O
atom 0.36726 2.95296 15.39286 O
atom -0.95746 3.30499 17.69510 C
atom -0.34312 3.54173 18.99104 N
atom 0.98369 3.93827 19.02500 N
atom 1.56155 4.05238 17.94255 O
atom 1.47650 4.13551 20.13764 O
atom -1.04631 3.38536 20.25746 C
atom -0.71628 2.15130 20.95010 N
atom -1.05484 0.86075 20.37466 C
atom -2.13358 0.82000 20.17695 H
atom -0.79758 0.09400 21.10560 H
atom -0.10621 2.20605 22.20229 N
atom 0.17144 1.13569 22.74383 O
atom 0.09207 3.32156 22.68322 O
atom -2.11830 3.39475 20.02579 H
atom -0.81857 4.22049 20.92195 H
atom -2.04113 3.40134 17.83677 H
atom -0.61517 4.05607 16.98036 H
atom -2.13924 0.81734 18.03521 H
atom -0.86053 -0.06865 17.16403 H
atom 5.08726 10.50964 20.21311 O
atom 4.59458 10.31282 19.10034 N
atom 5.17254 10.42743 18.01799 O
atom 3.26782 9.91618 19.06609 N
atom 2.56441 9.75959 20.33237 C
atom 2.89437 8.52553 21.02501 N
atom 3.50435 8.58027 22.27726 N
atom 3.70251 9.69578 22.75824 O
atom 3.78199 7.50992 22.81880 O
atom 2.55625 7.23499 20.44931 C
atom 3.20731 6.96775 19.18078 N
atom 4.54570 6.61341 19.19025 N
atom 5.08762 6.52313 20.29274 O
atom 5.07952 6.43056 18.09500 O
atom 2.54957 7.15211 17.89675 C
atom 2.94888 8.36720 17.21151 N
atom 2.65384 9.67928 17.77000 C
atom 1.57009 9.77512 17.91145 H
atom 2.99587 10.43058 17.05536 H
atom 3.61566 8.27641 15.99113 N
atom 3.97930 9.32798 15.46807 O
atom 3.77396 7.15233 15.51276 O
atom 1.47298 7.19098 18.10933 H
atom 2.75263 6.30568 17.23874 H
atom 1.47761 7.19413 20.25105 H
atom 2.81320 6.46822 21.18035 H
atom 1.49245 9.76894 20.10050 H
atom 2.79198 10.59467 20.99695 H
atom 1.21252 7.35479 4.41364 O
atom 0.63415 7.07069 3.36375 N
atom 1.16599 6.69752 2.31576 O
atom -0.74274 7.19683 3.35539 N
atom -1.41342 7.52173 4.59884 C
atom -1.35884 8.93427 4.95177 N
atom -0.76204 9.30975 6.15333 N
atom -0.30437 8.41462 6.86381 O
atom -0.76220 10.50736 6.43456 O
atom -1.83647 9.95492 4.03492 C
atom -1.09610 9.98952 2.78092 N
atom 0.19102 10.50228 2.78772 N
atom 0.58612 10.99992 3.84412 O
atom 0.83090 10.40741 1.74006 O
atom -1.63290 9.50431 1.52686 C
atom -1.22487 8.14692 1.18117 N
atom -1.44120 7.03268 2.08918 C
atom -2.51054 6.96260 2.32975 H
atom -1.12728 6.11330 1.58908 H
atom -0.54365 7.93353 -0.01260 N
atom -0.27438 6.76900 -0.31171 O
atom -0.27675 8.91838 -0.70015 O
atom -2.72682 9.53642 1.61610 H
atom -1.30285 10.14971 0.71003 H
atom -2.88063 9.73927 3.77095 H
atom -1.78779 10.92289 4.53756 H
atom -2.46215 7.22299 4.47742 H
atom -0.96662 6.95954 5.42022 H
atom 5.98020 5.20668 1.75394 O
atom 5.33976 5.30156 2.80126 N
atom 5.73433 5.79914 3.85789 O
atom 4.05261 4.78887 2.79379 N
atom 3.51639 4.30391 1.53942 C
atom 3.92439 2.94648 1.19376 N
atom 4.60554 2.73307 -0.00001 N
atom 4.87261 3.71792 -0.68751 O
atom 4.87461 1.56852 -0.29923 O
atom 3.70787 1.83221 2.10169 C
atom 4.40616 1.99627 3.36799 N
atom 5.78308 1.87040 3.37646 N
atom 6.31506 1.49717 2.32856 O
atom 6.36132 2.15477 4.42634 O
atom 3.73525 2.32092 4.61139 C
atom 3.78929 3.73345 4.96443 N
atom 3.31171 4.75401 4.04748 C
atom 2.26773 4.53805 3.78304 H
atom 3.35984 5.72196 4.55021 H
atom 4.38576 4.10904 6.16610 N
atom 4.38468 5.30657 6.44766 O
atom 4.84407 3.21407 6.87638 O
atom 2.68662 2.02187 4.48982 H
atom 4.18210 1.75878 5.43277 H
atom 2.63849 1.76215 2.34209 H
atom 4.02182 0.91284 1.60159 H
atom 2.42243 4.33619 1.62807 H
atom 3.84704 4.94933 0.72283 H
