# Supplementary material for: Ab Initio Crystal Structure Prediction of the Energetic Materials LLM-105, RDX, and HMX
Source: Cryst Growth Des. 2023 Aug 17;23(9):6275–89. doi: 10.1021/acs.cgd.3c00027 (PMC10763925; doi:10.1021/acs.cgd.3c00027)
Supplement: Supplementary file 2 — cg3c00027_si_002.zip [file cg3c00027_si_002.zip › CSP_Structures/HMX/3ce8841ab5.in]

lattice_vector 7.83183678 0.77193313 0.07647599
lattice_vector 3.32495482 6.34862355 -0.1087487
lattice_vector 0.03143205 -1.52478584 11.576855
atom 9.33210 2.39242 14.16108 O
atom 9.67304 1.81306 13.11922 N
atom 10.76280 1.26092 12.93795 O
atom 8.76221 1.82173 12.10287 N
atom 8.95858 0.96467 10.95138 C
atom 7.94396 -0.08004 10.84079 N
atom 8.04774 -1.18794 11.68874 N
atom 8.92675 -1.12602 12.54759 O
atom 7.26186 -2.11183 11.50937 O
atom 7.05885 -0.17061 9.71440 C
atom 5.78037 0.51675 10.00684 N
atom 4.86955 0.52541 8.99049 N
atom 3.77979 1.07755 9.17176 O
atom 5.21049 -0.05396 7.94863 O
atom 5.58400 1.37379 11.15834 C
atom 6.59863 2.41851 11.26893 N
atom 7.48373 2.50908 12.39533 C
atom 7.69625 3.56207 12.60976 H
atom 7.01477 2.03446 13.26803 H
atom 6.49492 3.52636 10.42090 N
atom 7.28069 4.45032 10.60038 O
atom 5.61579 3.46451 9.56217 O
atom 5.64912 0.77666 12.07617 H
atom 4.57689 1.79399 11.07699 H
atom 7.52782 0.30400 8.84170 H
atom 6.84633 -1.22361 9.49997 H
atom 8.89347 1.56180 10.03354 H
atom 9.96569 0.54447 11.03273 H
atom 1.01778 2.33900 8.28999 O
atom 0.81824 1.70409 7.24379 N
atom -0.13798 0.94859 7.04303 O
atom 1.72957 1.89161 6.24563 N
atom 1.72756 1.01371 5.09298 C
atom 2.92991 0.18930 5.00471 N
atom 3.02982 -0.91871 5.85306 N
atom 2.13942 -1.03220 6.69443 O
atom 3.98522 -1.66989 5.69088 O
atom 3.83658 0.27560 3.89551 C
atom 4.94975 1.19970 4.21076 N
atom 5.86108 1.38723 3.21259 N
atom 6.81730 2.14273 3.41336 O
atom 5.66153 0.75232 2.16639 O
atom 4.95176 2.07761 5.36340 C
atom 3.74941 2.90201 5.45168 N
atom 2.84274 2.81571 6.56087 C
atom 2.42389 3.80633 6.76869 H
atom 3.37911 2.44103 7.44348 H
atom 3.64949 4.01002 4.60332 N
atom 2.69410 4.76121 4.76550 O
atom 4.53990 4.12352 3.76196 O
atom 4.98812 1.47840 6.28147 H
atom 5.85785 2.68777 5.29998 H
atom 3.30021 0.65029 3.01291 H
atom 4.25543 -0.71502 3.68769 H
atom 1.69120 1.61291 4.17492 H
atom 0.82147 0.40354 5.15641 H
