# Supplementary material for: Ab Initio Crystal Structure Prediction of the Energetic Materials LLM-105, RDX, and HMX
Source: Cryst Growth Des. 2023 Aug 17;23(9):6275–89. doi: 10.1021/acs.cgd.3c00027 (PMC10763925; doi:10.1021/acs.cgd.3c00027)
Supplement: Supplementary file 2 — cg3c00027_si_002.zip [file cg3c00027_si_002.zip › CSP_Structures/HMX/2288b37967.in]

lattice_vector 6.61156266 -0.24050844 -0.0419901
lattice_vector -1.43521277 7.25881782 0.21189392
lattice_vector 0.05867466 -0.31405569 11.12374408
atom 3.69324 4.49738 3.77483 O
atom 2.68750 4.13788 4.40696 N
atom 2.63335 3.19140 5.19377 O
atom 1.53913 4.84564 4.15602 N
atom 0.45008 4.77212 5.11340 C
atom 0.20708 6.04785 5.77428 N
atom 1.14575 6.51732 6.68173 N
atom 2.13063 5.80147 6.87703 O
atom 0.92884 7.61750 7.18361 O
atom -1.03283 6.76259 5.65242 C
atom -0.90860 7.85644 4.66249 N
atom -2.05697 8.56418 4.41153 N
atom -2.00281 9.51066 3.62472 O
atom -3.06272 8.20467 5.04364 O
atom 0.18045 7.92994 3.70511 C
atom 0.42345 6.65421 3.04423 N
atom 1.66336 5.93948 3.16608 C
atom 1.94689 5.51151 2.19892 H
atom 2.43032 6.65306 3.48853 H
atom -0.51521 6.18476 2.13676 N
atom -0.29831 5.08457 1.63489 O
atom -1.50010 6.90061 1.94147 O
atom 1.11607 8.20740 4.20614 H
atom -0.07361 8.71397 2.98511 H
atom -1.79979 6.04901 5.32996 H
atom -1.31638 7.19054 6.61959 H
atom -0.48553 4.49467 4.61236 H
atom 0.70414 3.98809 5.83339 H
atom 0.98366 4.32931 9.35016 O
atom 1.99594 4.65305 9.99114 N
atom 2.05838 5.55385 10.82930 O
atom 3.14149 3.96091 9.68910 N
atom 4.24033 3.98096 10.63791 C
atom 4.49031 2.67004 11.22291 N
atom 3.56156 2.14983 12.11279 N
atom 2.57902 2.85315 12.35882 O
atom 3.78384 1.02334 12.54971 O
atom 5.72898 1.96422 11.04789 C
atom 5.59448 0.92780 9.99924 N
atom 6.74003 0.23565 9.69721 N
atom 6.67758 -0.66516 8.85906 O
atom 7.75229 0.55938 10.33821 O
atom 4.49563 0.90774 9.05043 C
atom 4.24564 2.21865 8.46542 N
atom 3.00698 2.92448 8.64045 C
atom 2.71316 3.40607 7.70199 H
atom 2.24357 2.19330 8.93025 H
atom 5.17442 2.73888 7.57558 N
atom 4.95213 3.86536 7.13863 O
atom 6.15694 2.03554 7.32953 O
atom 3.56528 0.60170 9.54460 H
atom 4.74237 0.16591 8.28465 H
atom 6.49239 2.69541 10.75810 H
atom 6.02280 1.48264 11.98635 H
atom 5.17068 4.28701 10.14375 H
atom 3.99359 4.72279 11.40370 H
