# Supplementary material for: Ab Initio Crystal Structure Prediction of the Energetic Materials LLM-105, RDX, and HMX
Source: Cryst Growth Des. 2023 Aug 17;23(9):6275–89. doi: 10.1021/acs.cgd.3c00027 (PMC10763925; doi:10.1021/acs.cgd.3c00027)
Supplement: Supplementary file 2 — cg3c00027_si_002.zip [file cg3c00027_si_002.zip › CSP_Structures/HMX/0b053e9ecd.in]

lattice_vector 12.53134821 -0.63328349 -1.16069413
lattice_vector -1.597908 17.09246699 0.20497226
lattice_vector -6.84874081 -3.10283524 10.94252604
atom -1.98419 5.38312 1.16736 O
atom -1.86829 4.15667 1.11805 N
atom -2.46307 3.40578 0.33643 O
atom -0.96857 3.57314 1.98173 N
atom -0.10207 4.45627 2.76198 C
atom 0.81128 5.23379 1.95278 N
atom 0.72618 6.63340 1.99314 N
atom -0.13000 7.12095 2.72616 O
atom 1.54327 7.26459 1.32848 O
atom 1.83455 4.59643 1.14381 C
atom 1.29688 3.71836 0.10951 N
atom 0.70218 4.29135 -0.98682 N
atom 0.65787 5.52357 -1.03080 O
atom 0.23069 3.52109 -1.83559 O
atom 1.22575 2.26522 0.25281 C
atom -0.09904 1.78717 0.58831 N
atom -0.72925 2.13944 1.84114 C
atom -0.08259 1.85841 2.68501 H
atom -1.67092 1.58839 1.91327 H
atom -0.74397 0.87787 -0.26855 N
atom -1.83797 0.45277 0.09904 O
atom -0.14937 0.55407 -1.28968 O
atom 1.92789 2.00957 1.05692 H
atom 1.53677 1.76887 -0.66827 H
atom 2.46204 3.96526 1.78594 H
atom 2.46116 5.37203 0.69827 H
atom 0.45932 3.80414 3.44453 H
atom -0.70633 5.14388 3.35743 H
atom -2.54935 5.60380 4.46648 O
atom -2.66528 6.83025 4.51579 N
atom -2.07051 7.58116 5.29739 O
atom -3.56502 7.41376 3.65211 N
atom -4.43150 6.53060 2.87186 C
atom -5.34483 5.75306 3.68105 N
atom -5.25969 4.35345 3.64069 N
atom -4.40349 3.86591 2.90768 O
atom -6.07679 3.72223 4.30533 O
atom -6.36811 6.39037 4.49003 C
atom -5.83045 7.26844 5.52434 N
atom -5.23575 6.69546 6.62067 N
atom -5.19141 5.46324 6.66463 O
atom -4.76426 7.46572 7.46945 O
atom -5.75937 8.72159 5.38106 C
atom -4.43459 9.19968 5.04556 N
atom -3.80439 8.84745 3.79271 C
atom -4.45108 9.12846 2.94885 H
atom -2.86274 9.39854 3.72058 H
atom -3.78969 10.10901 5.90241 N
atom -2.69572 10.53416 5.53480 O
atom -4.38429 10.43278 6.92355 O
atom -6.46152 8.97722 4.57696 H
atom -6.07039 9.21792 6.30216 H
atom -6.99561 7.02155 3.84792 H
atom -6.99470 5.61476 4.93557 H
atom -4.99291 7.18271 2.18930 H
atom -3.82721 5.84301 2.27641 H
atom 0.85702 3.51479 6.05810 O
atom 0.97297 2.28834 6.00882 N
atom 0.37828 1.53741 5.22718 O
atom 1.87268 1.70487 6.87256 N
atom 2.73902 2.58807 7.65291 C
atom 3.65238 3.36568 6.84382 N
atom 3.56724 4.76528 6.88429 N
atom 2.71098 5.25275 7.61727 O
atom 4.38438 5.39656 6.21976 O
atom 4.67575 2.72844 6.03488 C
atom 4.13819 1.85041 5.00050 N
atom 3.54355 2.42341 3.90415 N
atom 3.49915 3.65563 3.86024 O
atom 3.07218 1.65317 3.05529 O
atom 4.06720 0.39725 5.14370 C
atom 2.74245 -0.08096 5.47912 N
atom 2.11216 0.27120 6.73194 C
atom 2.75881 -0.00979 7.57582 H
atom 1.17054 -0.27996 6.80400 H
atom 2.09763 -0.99026 4.62217 N
atom 1.00368 -1.41552 4.98972 O
atom 2.69227 -1.31388 3.60101 O
atom 4.76933 0.14162 5.94782 H
atom 4.37831 -0.09902 4.22259 H
atom 5.30323 2.09726 6.67701 H
atom 5.30234 3.50410 5.58943 H
atom 3.30040 1.93597 8.33551 H
atom 2.13463 3.27561 8.24831 H
atom 4.38683 9.62444 5.50974 O
atom 3.94886 10.77136 5.36399 N
atom 4.24675 11.74917 6.05345 O
atom 3.01707 10.96225 4.36842 N
atom 2.56015 9.78437 3.63577 C
atom 1.82416 8.85183 4.45988 N
atom 2.28383 7.52766 4.56998 N
atom 3.31684 7.24907 3.96325 O
atom 1.60064 6.75159 5.22712 O
atom 0.57016 9.22427 5.08031 C
atom 0.70802 10.29516 6.06587 N
atom 1.32620 10.00492 7.25642 N
atom 1.63904 8.82180 7.45194 O
atom 1.54728 10.94356 8.02613 O
atom 0.35824 11.68443 5.78799 C
atom 1.50399 12.51806 5.47187 N
atom 2.33192 12.25337 4.31501 C
atom 1.71545 12.23178 3.40624 H
atom 3.06101 13.06086 4.22072 H
atom 1.79593 13.63321 6.27105 N
atom 2.75204 14.32709 5.93584 O
atom 1.04612 13.85685 7.21759 O
atom -0.32212 11.66298 4.92712 H
atom -0.16916 12.12301 6.63781 H
atom -0.12226 9.60632 4.31906 H
atom 0.14477 8.32892 5.53727 H
atom 1.92105 10.16352 2.82518 H
atom 3.41158 9.25351 3.20115 H
atom 4.85428 15.95331 4.05929 O
atom 5.29227 14.80640 4.20504 N
atom 4.99444 13.82860 3.51555 O
atom 6.22405 14.61552 5.20063 N
atom 6.68088 15.79338 5.93335 C
atom 7.41685 16.72602 5.10933 N
atom 6.95707 18.05016 4.99927 N
atom 5.92400 18.32863 5.60594 O
atom 7.64026 18.82632 4.34224 O
atom 8.67087 16.35369 4.48890 C
atom 8.53309 15.28285 3.50325 N
atom 7.91491 15.57314 2.31270 N
atom 7.60204 16.75627 2.11725 O
atom 7.69387 14.63454 1.54294 O
atom 8.88293 13.89358 3.78103 C
atom 7.73723 13.05987 4.09711 N
atom 6.90929 13.32444 5.25398 C
atom 7.52576 13.34603 6.16275 H
atom 6.18026 12.51690 5.34823 H
atom 7.44536 11.94473 3.29788 N
atom 6.48930 11.25077 3.63308 O
atom 8.19518 11.72117 2.35134 O
atom 9.56330 13.91501 4.64190 H
atom 9.41035 13.45509 2.93118 H
atom 9.36329 15.97161 5.25013 H
atom 9.09623 17.24908 4.03200 H
atom 7.31998 15.41422 6.74394 H
atom 5.82940 16.32417 6.36797 H
atom 1.54558 11.49273 0.61883 O
atom 1.10760 12.63963 0.47307 N
atom 1.40544 13.61745 1.16255 O
atom 0.17580 12.83051 -0.52251 N
atom -0.28105 11.65264 -1.25520 C
atom -1.01701 10.72002 -0.43114 N
atom -0.55725 9.39588 -0.32108 N
atom 0.47581 9.11738 -0.92777 O
atom -1.24044 8.61973 0.33598 O
atom -2.27102 11.09237 0.18930 C
atom -2.13323 12.16323 1.17492 N
atom -1.51504 11.87296 2.36546 N
atom -1.20216 10.68984 2.56094 O
atom -1.29398 12.81159 3.13520 O
atom -2.48306 13.55250 0.89710 C
atom -1.33735 14.38619 0.58102 N
atom -0.50942 14.12159 -0.57587 C
atom -1.12590 14.10000 -1.48463 H
atom 0.21962 14.92912 -0.67014 H
atom -1.04547 15.50135 1.38021 N
atom -0.08940 16.19528 1.04500 O
atom -1.79531 15.72495 2.32673 O
atom -3.16342 13.53106 0.03623 H
atom -3.01047 13.99101 1.74695 H
atom -2.96345 11.47443 -0.57194 H
atom -2.69638 10.19698 0.64622 H
atom -0.92017 12.03179 -2.06577 H
atom 0.57041 11.12184 -1.68983 H
atom -3.23779 -2.37376 9.90595 O
atom -2.79982 -3.52068 10.05168 N
atom -3.09771 -4.49848 9.36220 O
atom -1.86800 -3.71159 11.04722 N
atom -1.41107 -2.53374 11.77990 C
atom -0.67507 -1.60118 10.95581 N
atom -1.13475 -0.27701 10.84571 N
atom -2.16776 0.00157 11.45243 O
atom -0.45155 0.49906 10.18857 O
atom 0.57891 -1.97363 10.33536 C
atom 0.44103 -3.04450 9.34977 N
atom -0.17716 -2.75424 8.15924 N
atom -0.48998 -1.57110 7.96373 O
atom -0.39825 -3.69287 7.38951 O
atom 0.79080 -4.43378 9.62763 C
atom -0.35494 -5.26741 9.94376 N
atom -1.18287 -5.00272 11.10062 C
atom -0.56640 -4.98115 12.00939 H
atom -1.91196 -5.81020 11.19490 H
atom -0.64691 -6.38254 9.14455 N
atom -1.60303 -7.07641 9.47976 O
atom 0.10288 -6.60616 8.19800 O
atom 1.47118 -4.41235 10.48848 H
atom 1.31818 -4.87234 8.77779 H
atom 1.27134 -2.35570 11.09659 H
atom 1.00430 -1.07827 9.87840 H
atom -0.77198 -2.91291 12.59048 H
atom -2.26250 -2.00287 12.21452 H
atom 0.29204 3.73596 9.35757 O
atom 0.17607 4.96241 9.40684 N
atom 0.77076 5.71336 10.18848 O
atom -0.72366 5.54587 8.54311 N
atom -1.58998 4.66266 7.76277 C
atom -2.50333 3.88503 8.57185 N
atom -2.41816 2.48543 8.53139 N
atom -1.56188 1.99797 7.79842 O
atom -3.23530 1.85414 9.19592 O
atom -3.52670 4.52225 9.38080 C
atom -2.98915 5.40029 10.41518 N
atom -2.39448 4.82729 11.51152 N
atom -2.35006 3.59507 11.55542 O
atom -1.92311 5.59753 12.36037 O
atom -2.91819 6.85345 10.27199 C
atom -1.59345 7.33169 9.93656 N
atom -0.96315 6.97954 8.68373 C
atom -1.60981 7.26052 7.83985 H
atom -0.02154 7.53071 8.61167 H
atom -0.94863 8.24100 10.79350 N
atom 0.14530 8.66628 10.42594 O
atom -1.54327 8.56461 11.81466 O
atom -3.62033 7.10907 9.46788 H
atom -3.22929 7.34971 11.19310 H
atom -4.15420 5.15342 8.73868 H
atom -4.15328 3.74658 9.82625 H
atom -2.15137 5.31474 7.08017 H
atom -0.98558 3.97513 7.16736 H
