# Supplementary material for: Ab Initio Crystal Structure Prediction of the Energetic Materials LLM-105, RDX, and HMX
Source: Cryst Growth Des. 2023 Aug 17;23(9):6275–89. doi: 10.1021/acs.cgd.3c00027 (PMC10763925; doi:10.1021/acs.cgd.3c00027)
Supplement: Supplementary file 2 — cg3c00027_si_002.zip [file cg3c00027_si_002.zip › CSP_Structures/HMX/43985b0d5c.in]

lattice_vector 8.22240115 0.36750439 1.14212617
lattice_vector 1.04074928 12.99157413 -0.58288449
lattice_vector 1.39647777 1.98794991 20.69313386
atom 3.54880 2.30537 8.55507 O
atom 4.19730 3.33993 8.38724 N
atom 4.19774 4.32857 9.12759 O
atom 4.97939 3.41530 7.25062 N
atom 4.91765 2.29792 6.31727 C
atom 3.64474 2.18109 5.62785 N
atom 2.97107 0.96118 5.66828 N
atom 3.46626 0.06336 6.34518 O
atom 1.93917 0.86956 5.00604 O
atom 3.11575 3.23414 4.77885 C
atom 2.89487 4.48111 5.48915 N
atom 1.81713 4.55954 6.34743 N
atom 1.08300 3.57342 6.42555 O
atom 1.69245 5.60829 6.99252 O
atom 3.81205 5.60954 5.41436 C
atom 4.64851 5.73256 6.59017 N
atom 5.60384 4.70025 6.93473 C
atom 6.28081 4.51140 6.09003 H
atom 6.19112 5.06531 7.77967 H
atom 4.59829 6.90638 7.34710 N
atom 5.37192 6.99300 8.29770 O
atom 3.80333 7.77205 6.98808 O
atom 4.43884 5.44642 4.52586 H
atom 3.26916 6.54686 5.28868 H
atom 3.81747 3.45548 3.96134 H
atom 2.17095 2.86883 4.36759 H
atom 5.73449 2.44816 5.59597 H
atom 5.07653 1.36111 6.85972 H
atom 8.10750 8.55124 8.69644 O
atom 8.86205 9.52412 8.64343 N
atom 9.02813 10.36143 9.53863 O
atom 9.56333 9.71864 7.47004 N
atom 9.32308 8.80405 6.36731 C
atom 8.04690 9.02503 5.71125 N
atom 7.16893 7.94903 5.58757 N
atom 7.51874 6.88024 6.08348 O
atom 6.12068 8.14274 4.97614 O
atom 7.71137 10.27652 5.05519 C
atom 7.72215 11.42865 5.94707 N
atom 6.73801 11.49329 6.91423 N
atom 5.88808 10.60121 6.91176 O
atom 6.80798 12.43151 7.71551 O
atom 8.84706 12.35858 6.05227 C
atom 9.67714 12.12191 7.21436 N
atom 10.42277 10.88850 7.35745 C
atom 11.05852 10.72843 6.47468 H
atom 11.06523 10.98565 8.23290 H
atom 9.84602 13.13936 8.15688 N
atom 10.60887 12.91430 9.09447 O
atom 9.23930 14.18942 7.96281 O
atom 9.43491 12.23053 5.13261 H
atom 8.49475 13.39095 6.10231 H
atom 8.43154 10.49475 4.25285 H
atom 6.71090 10.15619 4.62925 H
atom 10.15005 8.94421 5.65601 H
atom 9.32327 7.77356 6.73247 H
atom 7.23801 1.55846 3.81460 O
atom 7.99255 2.53134 3.76159 N
atom 8.15864 3.36865 4.65679 O
atom 8.69383 2.72586 2.58820 N
atom 8.45359 1.81127 1.48547 C
atom 7.17741 2.03225 0.82941 N
atom 6.29944 0.95624 0.70572 N
atom 6.64925 -0.11254 1.20165 O
atom 5.25119 1.14995 0.09430 O
atom 6.84188 3.28374 0.17334 C
atom 6.85265 4.43587 1.06523 N
atom 5.86851 4.50051 2.03238 N
atom 5.01858 3.60843 2.02992 O
atom 5.93848 5.43873 2.83366 O
atom 7.97757 5.36580 1.17042 C
atom 8.80764 5.12913 2.33252 N
atom 9.55327 3.89573 2.47561 C
atom 10.18902 3.73565 1.59284 H
atom 10.19574 3.99288 3.35106 H
atom 8.97652 6.14658 3.27504 N
atom 9.73936 5.92153 4.21263 O
atom 8.36979 7.19664 3.08097 O
atom 8.56542 5.23775 0.25077 H
atom 7.62525 6.39817 1.22046 H
atom 7.56204 3.50197 -0.62899 H
atom 5.84141 3.16340 -0.25260 H
atom 9.28056 1.95144 0.77417 H
atom 8.45378 0.78078 1.85063 H
atom 3.72006 8.30416 3.09035 O
atom 4.36854 9.33873 2.92251 N
atom 4.36899 10.32736 3.66287 O
atom 5.15065 9.41410 1.78590 N
atom 5.08890 8.29672 0.85255 C
atom 3.81600 8.17988 0.16313 N
atom 3.14233 6.95997 0.20355 N
atom 3.63751 6.06215 0.88046 O
atom 2.11043 6.86836 -0.45868 O
atom 3.28701 9.23293 -0.68587 C
atom 3.06613 10.47991 0.02443 N
atom 1.98838 10.55833 0.88269 N
atom 1.25426 9.57221 0.96084 O
atom 1.86370 11.60709 1.52779 O
atom 3.98331 11.60834 -0.05036 C
atom 4.81977 11.73136 1.12545 N
atom 5.77509 10.69905 1.47000 C
atom 6.45207 10.51019 0.62531 H
atom 6.36237 11.06411 2.31495 H
atom 4.76953 12.90517 1.88238 N
atom 5.54317 12.99180 2.83297 O
atom 3.97458 13.77084 1.52335 O
atom 4.61010 11.44521 -0.93886 H
atom 3.44042 12.54565 -0.17605 H
atom 3.98873 9.45428 -1.50338 H
atom 2.34221 8.86763 -1.09714 H
atom 5.90574 8.44696 0.13125 H
atom 5.24778 7.35991 1.39500 H
atom 4.24704 3.29932 18.90164 O
atom 4.89553 4.33389 18.73381 N
atom 4.89598 5.32252 19.47416 O
atom 5.67763 4.40926 17.59719 N
atom 5.61589 3.29188 16.66385 C
atom 4.34298 3.17504 15.97443 N
atom 3.66931 1.95514 16.01485 N
atom 4.16450 1.05731 16.69175 O
atom 2.63741 1.86352 15.35262 O
atom 3.81399 4.22809 15.12542 C
atom 3.59311 5.47507 15.83572 N
atom 2.51537 5.55349 16.69399 N
atom 1.78124 4.56737 16.77213 O
atom 2.39068 6.60225 17.33908 O
atom 4.51029 6.60350 15.76093 C
atom 5.34675 6.72652 16.93674 N
atom 6.30207 5.69421 17.28130 C
atom 6.97905 5.50535 16.43660 H
atom 6.88935 6.05927 18.12624 H
atom 5.29652 7.90033 17.69367 N
atom 6.07015 7.98696 18.64427 O
atom 4.50156 8.76600 17.33464 O
atom 5.13708 6.44037 14.87243 H
atom 3.96740 7.54081 15.63525 H
atom 4.51572 4.44943 14.30791 H
atom 2.86919 3.86278 14.71416 H
atom 6.43273 3.44212 15.94254 H
atom 5.77477 2.35507 17.20630 H
atom 8.80574 9.54519 19.04301 O
atom 9.56029 10.51807 18.99000 N
atom 9.72637 11.35538 19.88520 O
atom 10.26156 10.71259 17.81661 N
atom 10.02131 9.79801 16.71388 C
atom 8.74514 10.01898 16.05782 N
atom 7.86717 8.94298 15.93413 N
atom 8.21698 7.87419 16.43005 O
atom 6.81892 9.13669 15.32271 O
atom 8.40961 11.27048 15.40175 C
atom 8.42038 12.42260 16.29364 N
atom 7.43624 12.48725 17.26079 N
atom 6.58632 11.59517 17.25833 O
atom 7.50622 13.42547 18.06207 O
atom 9.54530 13.35254 16.39883 C
atom 10.37538 13.11586 17.56092 N
atom 11.12100 11.88246 17.70402 C
atom 11.75675 11.72238 16.82125 H
atom 11.76347 11.97961 18.57947 H
atom 10.54425 14.13331 18.50345 N
atom 11.30710 13.90826 19.44104 O
atom 9.93753 15.18338 18.30938 O
atom 10.13315 13.22448 15.47918 H
atom 9.19299 14.38490 16.44887 H
atom 9.12978 11.48870 14.59942 H
atom 7.40914 11.15014 14.97581 H
atom 10.84829 9.93817 16.00258 H
atom 10.02151 8.76751 17.07904 H
atom 7.93624 2.55242 14.16117 O
atom 8.69079 3.52530 14.10816 N
atom 8.85688 4.36261 15.00336 O
atom 9.39207 3.71982 12.93477 N
atom 9.15182 2.80524 11.83203 C
atom 7.87564 3.02621 11.17598 N
atom 6.99767 1.95021 11.05229 N
atom 7.34748 0.88142 11.54821 O
atom 5.94942 2.14392 10.44087 O
atom 7.54011 4.27771 10.51991 C
atom 7.55089 5.42983 11.41180 N
atom 6.56675 5.49448 12.37895 N
atom 5.71682 4.60240 12.37649 O
atom 6.63673 6.43270 13.18023 O
atom 8.67581 6.35977 11.51699 C
atom 9.50588 6.12309 12.67908 N
atom 10.25151 4.88968 12.82218 C
atom 10.88726 4.72961 11.93941 H
atom 10.89398 4.98684 13.69763 H
atom 9.67476 7.14054 13.62161 N
atom 10.43761 6.91549 14.55920 O
atom 9.06804 8.19060 13.42754 O
atom 9.26366 6.23171 10.59734 H
atom 8.32349 7.39213 11.56703 H
atom 8.26028 4.49593 9.71758 H
atom 6.53964 4.15737 10.09397 H
atom 9.97879 2.94540 11.12073 H
atom 9.15201 1.77474 12.19720 H
atom 4.41830 9.29812 13.43692 O
atom 5.06678 10.33270 13.26908 N
atom 5.06723 11.32132 14.00944 O
atom 5.84889 10.40806 12.13247 N
atom 5.78714 9.29068 11.19912 C
atom 4.51424 9.17385 10.50970 N
atom 3.84057 7.95394 10.55012 N
atom 4.33575 7.05612 11.22703 O
atom 2.80867 7.86232 9.88789 O
atom 3.98525 10.22690 9.66069 C
atom 3.76436 11.47387 10.37100 N
atom 2.68662 11.55230 11.22926 N
atom 1.95250 10.56617 11.30740 O
atom 2.56194 12.60105 11.87436 O
atom 4.68155 12.60230 10.29621 C
atom 5.51801 12.72532 11.47202 N
atom 6.47333 11.69301 11.81657 C
atom 7.15031 11.50416 10.97188 H
atom 7.06061 12.05807 12.66152 H
atom 5.46777 13.89913 12.22895 N
atom 6.24141 13.98577 13.17954 O
atom 4.67282 14.76481 11.86992 O
atom 5.30834 12.43918 9.40771 H
atom 4.13866 13.53962 10.17053 H
atom 4.68698 10.44824 8.84319 H
atom 3.04045 9.86159 9.24943 H
atom 6.60398 9.44092 10.47782 H
atom 5.94602 8.35387 11.74157 H
