# Supplementary material for: Ab Initio Crystal Structure Prediction of the Energetic Materials LLM-105, RDX, and HMX
Source: Cryst Growth Des. 2023 Aug 17;23(9):6275–89. doi: 10.1021/acs.cgd.3c00027 (PMC10763925; doi:10.1021/acs.cgd.3c00027)
Supplement: Supplementary file 2 — cg3c00027_si_002.zip [file cg3c00027_si_002.zip › CSP_Structures/HMX/83b9935540.in]

lattice_vector -8.90797135 0.00033642 0.04058607
lattice_vector 0.01002583 11.45944173 0.00866257
lattice_vector 0.00911479 -0.01932746 -21.40889674
atom -6.81906 6.59282 -6.76961 O
atom -7.32323 6.73172 -7.88505 N
atom -6.75042 6.60054 -8.96788 O
atom -8.66125 7.08618 -7.92552 N
atom -9.33582 7.35872 -6.66700 C
atom -8.91907 8.60517 -6.04905 N
atom -8.28079 8.57563 -4.80943 N
atom -8.15322 7.47833 -4.26497 O
atom -7.91468 9.65145 -4.33865 O
atom -9.10390 9.87671 -6.73054 C
atom -8.41815 9.96837 -8.00994 N
atom -7.05240 10.20820 -8.00556 N
atom -6.50882 10.29662 -6.90366 O
atom -6.50029 10.30245 -9.10297 O
atom -9.07900 9.80825 -9.29404 C
atom -8.86569 8.50123 -9.89805 N
atom -9.28070 7.28057 -9.22458 C
atom -10.36558 7.30687 -9.05354 H
atom -9.04461 6.43996 -9.87805 H
atom -8.21230 8.41348 -11.12494 N
atom -8.05184 7.28820 -11.60101 O
atom -7.86413 9.46605 -11.65742 O
atom -10.15290 9.95565 -9.12214 H
atom -8.71310 10.56011 -9.99601 H
atom -10.17272 10.02186 -6.93299 H
atom -8.74901 10.66768 -6.06794 H
atom -10.41080 7.40163 -6.89047 H
atom -9.15479 6.55344 -5.95422 H
atom -2.05390 10.30127 -3.73057 O
atom -2.60097 10.21416 -2.63039 N
atom -2.05243 10.31035 -1.53126 O
atom -3.96659 9.97359 -2.62978 N
atom -4.64754 9.87580 -3.91118 C
atom -4.45996 8.60084 -4.58574 N
atom -3.81860 8.56613 -5.82368 N
atom -3.45154 9.63989 -6.29823 O
atom -3.68967 7.46646 -6.36299 O
atom -4.87799 7.35646 -3.96414 C
atom -4.20959 7.09160 -2.70087 N
atom -2.87102 6.73829 -2.73221 N
atom -2.36095 6.59090 -3.84383 O
atom -2.30373 6.61656 -1.64533 O
atom -4.83570 7.29334 -1.40607 C
atom -4.42252 8.51617 -0.73582 N
atom -4.63242 9.82012 -1.34733 C
atom -5.70561 9.96600 -1.52411 H
atom -4.26992 10.57613 -0.64810 H
atom -3.77157 8.43319 0.49267 N
atom -3.42272 9.48778 1.02078 O
atom -3.61393 7.30992 0.97454 O
atom -5.91961 7.32123 -1.58285 H
atom -4.60535 6.45541 -0.74724 H
atom -5.95420 7.39778 -3.74639 H
atom -4.69105 6.54806 -4.67183 H
atom -5.71705 10.02330 -3.71351 H
atom -4.28875 10.66268 -4.57657 H
atom -6.82179 0.85830 -12.12613 O
atom -7.32596 0.99716 -13.24158 N
atom -6.75316 0.86594 -14.32440 O
atom -8.66398 1.35163 -13.28205 N
atom -9.33855 1.62419 -12.02354 C
atom -8.92181 2.87066 -11.40561 N
atom -8.28352 2.84114 -10.16599 N
atom -8.15596 1.74385 -9.62151 O
atom -7.91742 3.91697 -9.69523 O
atom -9.10663 4.14218 -12.08713 C
atom -8.42087 4.23381 -13.36652 N
atom -7.05513 4.47364 -13.36214 N
atom -6.51155 4.56210 -12.26024 O
atom -6.50301 4.56785 -14.45956 O
atom -9.08172 4.07367 -14.65063 C
atom -8.86842 2.76664 -15.25461 N
atom -9.28343 1.54600 -14.58112 C
atom -10.36831 1.57230 -14.41008 H
atom -9.04735 0.70537 -15.23458 H
atom -8.21502 2.67887 -16.48150 N
atom -8.05457 1.55357 -16.95755 O
atom -7.86686 3.73142 -17.01400 O
atom -10.15562 4.22108 -14.47874 H
atom -8.71582 4.82552 -15.35261 H
atom -10.17545 4.28732 -12.28959 H
atom -8.75174 4.93316 -11.42454 H
atom -10.41353 1.66709 -12.24701 H
atom -9.15753 0.81893 -11.31075 H
atom -2.05664 4.56675 -9.08709 O
atom -2.60371 4.47961 -7.98691 N
atom -2.05516 4.57576 -6.88778 O
atom -3.96933 4.23904 -7.98630 N
atom -4.65027 4.14127 -9.26770 C
atom -4.46270 2.86632 -9.94229 N
atom -3.82133 2.83164 -11.18023 N
atom -3.45428 3.90540 -11.65476 O
atom -3.69241 1.73197 -11.71956 O
atom -4.88072 1.62193 -9.32071 C
atom -4.21233 1.35705 -8.05745 N
atom -2.87376 1.00374 -8.08879 N
atom -2.36368 0.85639 -9.20041 O
atom -2.30647 0.88197 -7.00191 O
atom -4.83844 1.55877 -6.76264 C
atom -4.42525 2.78159 -6.09237 N
atom -4.63515 4.08555 -6.70386 C
atom -5.70834 4.23144 -6.88063 H
atom -4.27265 4.84155 -6.00462 H
atom -3.77430 2.69858 -4.86388 N
atom -3.42546 3.75317 -4.33575 O
atom -3.61667 1.57530 -4.38203 O
atom -5.92235 1.58666 -6.93942 H
atom -4.60809 0.72083 -6.10383 H
atom -5.95693 1.66325 -9.10297 H
atom -4.69379 0.81354 -10.02841 H
atom -5.71979 4.28877 -9.07003 H
atom -4.29148 4.92817 -9.93308 H
atom -6.81450 6.58315 -17.47406 O
atom -7.31867 6.72205 -18.58951 N
atom -6.74586 6.59087 -19.67233 O
atom -8.65669 7.07651 -18.62997 N
atom -9.33126 7.34905 -17.37146 C
atom -8.91451 8.59550 -16.75350 N
atom -8.27623 8.56595 -15.51388 N
atom -8.14867 7.46865 -14.96942 O
atom -7.91012 9.64177 -15.04310 O
atom -9.09933 9.86704 -17.43499 C
atom -8.41358 9.95870 -18.71438 N
atom -7.04784 10.19853 -18.71000 N
atom -6.50426 10.28695 -17.60810 O
atom -6.49573 10.29278 -19.80742 O
atom -9.07444 9.79859 -19.99848 C
atom -8.86113 8.49157 -20.60250 N
atom -9.27614 7.27091 -19.92904 C
atom -10.36102 7.29720 -19.75800 H
atom -9.04004 6.43030 -20.58251 H
atom -8.20773 8.40382 -21.82939 N
atom -8.04728 7.27854 -22.30547 O
atom -7.85957 9.45639 -22.36187 O
atom -10.14834 9.94599 -19.82659 H
atom -8.70854 10.55045 -20.70046 H
atom -10.16816 10.01219 -17.63744 H
atom -8.74444 10.65800 -16.77238 H
atom -10.40624 7.39195 -17.59492 H
atom -9.15024 6.54377 -16.65868 H
atom -2.04934 10.29160 -14.43502 O
atom -2.59642 10.20449 -13.33484 N
atom -2.04787 10.30068 -12.23571 O
atom -3.96204 9.96393 -13.33423 N
atom -4.64298 9.86613 -14.61563 C
atom -4.45541 8.59117 -15.29019 N
atom -3.81404 8.55645 -16.52812 N
atom -3.44698 9.63021 -17.00268 O
atom -3.68511 7.45677 -17.06743 O
atom -4.87343 7.34679 -14.66858 C
atom -4.20504 7.08194 -13.40532 N
atom -2.86647 6.72863 -13.43665 N
atom -2.35640 6.58123 -14.54827 O
atom -2.29918 6.60689 -12.34977 O
atom -4.83115 7.28368 -12.11052 C
atom -4.41797 8.50651 -11.44027 N
atom -4.62786 9.81046 -12.05178 C
atom -5.70106 9.95634 -12.22856 H
atom -4.26536 10.56647 -11.35256 H
atom -3.76701 8.42353 -10.21178 N
atom -3.41817 9.47812 -9.68367 O
atom -3.60938 7.30026 -9.72991 O
atom -5.91506 7.31157 -12.28729 H
atom -4.60080 6.44576 -11.45168 H
atom -5.94964 7.38811 -14.45084 H
atom -4.68650 6.53838 -15.37627 H
atom -5.71249 10.01363 -14.41796 H
atom -4.28418 10.65301 -15.28102 H
atom -6.82634 0.86797 -1.42169 O
atom -7.33051 1.00684 -2.53714 N
atom -6.75771 0.87561 -3.61996 O
atom -8.66853 1.36129 -2.57761 N
atom -9.34310 1.63385 -1.31910 C
atom -8.92636 2.88032 -0.70116 N
atom -8.28807 2.85080 0.53846 N
atom -8.16051 1.75351 1.08294 O
atom -7.92197 3.92663 1.00922 O
atom -9.11119 4.15184 -1.38268 C
atom -8.42543 4.24348 -2.66207 N
atom -7.05969 4.48331 -2.65769 N
atom -6.51611 4.57176 -1.55580 O
atom -6.50757 4.57753 -3.75511 O
atom -9.08628 4.08334 -3.94617 C
atom -8.87298 2.77631 -4.55016 N
atom -9.28799 1.55566 -3.87667 C
atom -10.37287 1.58196 -3.70563 H
atom -9.05190 0.71504 -4.53013 H
atom -8.21958 2.68854 -5.77705 N
atom -8.05913 1.56325 -6.25311 O
atom -7.87142 3.74110 -6.30955 O
atom -10.16018 4.23075 -3.77428 H
atom -8.72038 4.83519 -4.64816 H
atom -10.18001 4.29698 -1.58513 H
atom -8.75630 4.94282 -0.72009 H
atom -10.41808 1.67675 -1.54256 H
atom -9.16207 0.82859 -0.60630 H
atom -2.05208 4.55708 -19.79153 O
atom -2.59915 4.46994 -18.69136 N
atom -2.05060 4.56609 -17.59223 O
atom -3.96476 4.22937 -18.69075 N
atom -4.64571 4.13161 -19.97215 C
atom -4.45814 2.85666 -20.64674 N
atom -3.81677 2.82198 -21.88468 N
atom -3.44972 3.89574 -22.35921 O
atom -3.68784 1.72231 -22.42401 O
atom -4.87616 1.61227 -20.02516 C
atom -4.20777 1.34739 -18.76190 N
atom -2.86920 0.99407 -18.79324 N
atom -2.35912 0.84672 -19.90486 O
atom -2.30192 0.87229 -17.70636 O
atom -4.83388 1.54910 -17.46709 C
atom -4.42069 2.77192 -16.79682 N
atom -4.63058 4.07588 -17.40830 C
atom -5.70378 4.22177 -17.58508 H
atom -4.26808 4.83187 -16.70907 H
atom -3.76974 2.68891 -15.56833 N
atom -3.42090 3.74349 -15.04020 O
atom -3.61211 1.56563 -15.08648 O
atom -5.91779 1.57700 -17.64387 H
atom -4.60354 0.71116 -16.80828 H
atom -5.95237 1.65358 -19.80742 H
atom -4.68922 0.80388 -20.73287 H
atom -5.71522 4.27910 -19.77448 H
atom -4.28692 4.91850 -20.63752 H
