# Supplementary material for: Ab Initio Crystal Structure Prediction of the Energetic Materials LLM-105, RDX, and HMX
Source: Cryst Growth Des. 2023 Aug 17;23(9):6275–89. doi: 10.1021/acs.cgd.3c00027 (PMC10763925; doi:10.1021/acs.cgd.3c00027)
Supplement: Supplementary file 2 — cg3c00027_si_002.zip [file cg3c00027_si_002.zip › CSP_Structures/HMX/320ddb8ef7.in]

lattice_vector 5.92956085 -0.01570827 -0.02097994
lattice_vector -0.03793645 -12.95629669 -0.14314025
lattice_vector -0.09361683 0.33724286 -29.61606053
atom 3.62290 -11.23281 -27.25553 O
atom 4.20545 -11.21666 -26.16523 N
atom 3.68823 -11.44933 -25.06766 O
atom 5.54571 -10.89690 -26.17312 N
atom 6.15840 -10.57142 -27.45309 C
atom 5.78469 -9.25430 -27.93748 N
atom 5.30444 -9.14047 -29.24716 N
atom 5.06353 -10.18274 -29.84410 O
atom 5.16338 -8.00290 -29.69496 O
atom 6.21366 -8.05449 -27.24803 C
atom 5.55584 -7.88533 -25.95646 N
atom 4.21742 -7.55803 -25.95598 N
atom 3.69449 -7.32279 -27.05032 O
atom 3.64198 -7.53803 -24.86199 O
atom 6.17457 -8.21475 -24.68039 C
atom 5.79522 -9.52930 -24.19375 N
atom 6.21260 -10.73185 -24.88553 C
atom 7.29276 -10.70442 -25.09085 H
atom 6.00535 -11.58497 -24.23462 H
atom 5.32246 -9.63956 -22.88102 N
atom 5.17818 -10.77609 -22.43150 O
atom 5.09083 -8.59556 -22.28355 O
atom 7.26241 -8.16328 -24.83941 H
atom 5.88332 -7.47890 -23.92524 H
atom 7.29485 -8.08872 -27.04929 H
atom 6.00790 -7.20003 -27.89764 H
atom 7.24688 -10.63008 -27.30099 H
atom 5.85751 -11.30536 -28.20631 H
atom 0.80319 -1.00205 -10.13070 O
atom 1.31934 -1.21223 -11.23325 N
atom 0.73705 -1.16780 -12.32293 O
atom 2.65791 -1.53872 -11.24839 N
atom 3.32369 -1.73671 -9.96481 C
atom 2.89981 -2.95255 -9.30051 N
atom 2.42727 -2.86990 -7.98565 N
atom 2.28893 -1.74322 -7.51050 O
atom 2.18985 -3.92607 -7.41208 O
atom 3.27256 -4.25757 -9.81674 C
atom 2.65229 -4.55478 -11.09989 N
atom 1.31222 -4.87526 -11.10674 N
atom 0.73662 -4.91721 -10.01346 O
atom 0.78817 -5.08270 -12.20607 O
atom 3.31099 -4.35952 -12.38740 C
atom 2.88821 -3.14203 -13.04941 N
atom 3.26898 -1.83836 -12.53540 C
atom 4.35772 -1.78920 -12.38193 H
atom 2.97225 -1.08577 -13.27188 H
atom 2.40693 -3.22335 -14.36117 N
atom 2.17111 -2.16648 -14.93420 O
atom 2.25994 -4.34965 -14.83454 O
atom 4.39235 -4.33554 -12.18812 H
atom 3.10074 -5.19781 -13.05615 H
atom 4.36013 -4.31082 -9.97696 H
atom 2.97755 -5.00897 -9.07837 H
atom 4.40373 -1.76510 -10.17056 H
atom 3.12081 -0.89762 -9.29478 H
atom 3.68207 -11.40329 -10.09576 O
atom 4.25768 -11.36131 -11.18903 N
atom 3.73364 -11.56874 -12.28838 O
atom 5.59774 -11.04080 -11.18218 N
atom 6.21797 -10.74354 -9.89902 C
atom 5.84517 -9.43852 -9.38282 N
atom 5.37253 -9.35588 -8.06799 N
atom 5.13513 -10.41204 -7.49441 O
atom 5.23418 -8.22919 -7.59285 O
atom 6.26900 -8.22268 -10.04712 C
atom 5.60322 -8.02473 -11.33071 N
atom 4.26463 -7.69834 -11.31559 N
atom 3.74845 -7.48822 -10.21304 O
atom 3.68235 -7.65394 -12.40527 O
atom 6.21432 -8.32436 -12.61772 C
atom 5.83362 -9.62806 -13.13171 N
atom 6.25644 -10.84552 -12.46968 C
atom 7.33780 -10.82149 -12.27039 H
atom 6.04625 -11.68383 -13.13842 H
atom 5.35238 -9.70942 -14.44348 N
atom 5.20543 -10.83572 -14.91683 O
atom 5.11655 -8.65256 -15.01655 O
atom 7.30306 -8.27514 -12.46424 H
atom 5.91757 -7.57179 -13.35421 H
atom 7.34905 -8.25103 -10.25288 H
atom 6.06610 -7.38359 -9.37711 H
atom 7.30555 -10.79675 -10.05922 H
atom 5.92299 -11.49494 -9.16063 H
atom 0.64204 -6.02650 -4.88946 O
atom 1.19677 -6.15545 -3.79217 N
atom 0.64628 -6.05898 -2.68947 O
atom 2.54387 -6.44431 -3.79896 N
atom 3.19308 -6.63546 -5.09152 C
atom 2.87089 -7.91333 -5.69935 N
atom 2.40440 -7.92679 -7.02049 N
atom 2.15462 -6.84432 -7.53657 O
atom 2.28238 -9.02751 -7.55640 O
atom 3.35138 -9.15503 -5.12401 C
atom 2.73217 -9.45659 -3.84122 N
atom 1.40697 -9.83457 -3.84162 N
atom 0.85877 -9.96619 -4.94079 O
atom 0.86723 -9.99832 -2.74256 O
atom 3.36036 -9.19000 -2.55498 C
atom 2.88185 -7.96603 -1.94189 N
atom 3.19888 -6.67064 -2.51500 C
atom 4.28071 -6.58847 -2.69948 H
atom 2.89558 -5.90094 -1.79964 H
atom 2.42173 -8.01833 -0.61966 N
atom 2.17197 -6.95149 -0.07216 O
atom 2.30473 -9.13403 -0.11422 O
atom 4.44303 -9.13362 -2.73854 H
atom 3.17032 -10.01150 -1.86049 H
atom 4.43551 -9.10599 -4.94697 H
atom 3.15453 -9.95631 -5.83967 H
atom 4.27587 -6.56057 -4.90941 H
atom 2.88850 -5.84526 -5.78383 H
atom 0.57586 -13.01526 -19.77741 O
atom 1.13186 -12.91438 -18.67785 N
atom 0.58153 -13.03328 -17.57726 O
atom 2.48039 -12.63221 -18.67903 N
atom 3.12982 -12.41524 -19.96741 C
atom 2.81403 -11.12213 -20.54603 N
atom 2.34700 -11.07601 -21.86619 N
atom 2.09120 -12.14508 -22.40643 O
atom 2.23057 -9.96272 -22.37711 O
atom 3.30143 -9.89646 -19.94306 C
atom 2.68440 -9.62084 -18.65349 N
atom 1.36114 -9.23628 -18.64464 N
atom 0.81313 -9.07685 -19.74030 O
atom 0.82276 -9.09461 -17.54191 O
atom 3.31186 -9.91972 -17.37392 C
atom 2.82745 -11.15488 -16.78834 N
atom 3.13734 -12.43849 -17.39079 C
atom 4.21862 -12.52205 -17.57789 H
atom 2.83050 -13.22271 -16.69273 H
atom 2.36824 -11.13039 -15.46494 N
atom 2.11323 -12.20813 -14.94154 O
atom 2.25729 -10.02591 -14.93444 O
atom 4.39417 -9.97726 -17.55926 H
atom 3.12625 -9.11330 -16.66099 H
atom 4.38534 -9.95546 -19.76770 H
atom 3.10867 -9.07801 -20.64036 H
atom 4.21231 -12.50004 -19.78786 H
atom 2.82053 -13.18783 -20.67707 H
atom 3.63050 0.41148 -2.62824 O
atom 4.18101 0.31497 -3.73092 N
atom 3.62635 0.44401 -4.82823 O
atom 5.52807 0.02596 -3.73766 N
atom 6.18303 -0.20039 -2.45371 C
atom 5.86596 -1.49579 -1.88062 N
atom 5.40584 -1.54810 -0.55839 N
atom 5.15609 -0.48126 -0.01088 O
atom 5.28882 -2.66380 -0.05297 O
atom 6.34448 -2.71975 -2.49372 C
atom 5.71633 -2.98633 -3.77997 N
atom 4.39110 -3.36426 -3.78040 N
atom 3.85137 -3.52808 -2.68135 O
atom 3.84295 -3.49595 -4.87958 O
atom 6.33556 -2.68476 -5.06275 C
atom 5.85510 -1.44304 -5.63806 N
atom 6.17731 -0.16519 -5.03020 C
atom 7.26010 -0.09034 -4.84805 H
atom 5.87276 0.62504 -5.72249 H
atom 5.38867 -1.45645 -6.95923 N
atom 5.13892 -0.37397 -7.47529 O
atom 5.26667 -2.55716 -7.49518 O
atom 7.41969 -2.63574 -4.88569 H
atom 6.13870 -3.48602 -5.77842 H
atom 7.42716 -2.66337 -2.67724 H
atom 6.15441 -3.54126 -1.79923 H
atom 7.26488 -0.11825 -2.63817 H
atom 5.87973 0.56932 -1.73837 H
atom 0.74276 -4.96344 -24.98536 O
atom 1.25998 -4.73075 -26.08292 N
atom 0.67743 -4.74692 -27.17323 O
atom 2.60022 -4.41093 -26.09081 N
atom 3.26711 -4.24586 -24.80323 C
atom 2.84971 -3.04332 -24.11144 N
atom 2.37697 -3.15357 -22.79871 N
atom 2.23271 -4.29010 -22.34918 O
atom 2.14534 -2.10957 -22.20124 O
atom 3.22903 -1.72876 -24.59810 C
atom 2.61029 -1.39936 -25.87417 N
atom 1.27188 -1.07204 -25.87370 N
atom 0.69644 -1.05207 -24.77971 O
atom 0.74896 -0.83679 -26.96804 O
atom 3.26813 -1.56851 -27.16574 C
atom 2.83918 -2.76834 -27.85520 N
atom 3.21291 -4.08545 -27.37078 C
atom 4.30138 -4.14410 -27.21869 H
atom 2.91202 -4.81940 -28.12399 H
atom 2.35899 -2.65452 -29.16489 N
atom 2.11810 -3.69679 -29.76182 O
atom 2.21792 -1.51696 -29.61270 O
atom 4.34932 -1.60271 -26.96700 H
atom 3.06234 -0.71406 -27.81536 H
atom 4.31687 -1.67727 -24.75712 H
atom 2.93776 -0.99291 -23.84296 H
atom 4.34726 -4.21842 -25.00853 H
atom 3.05986 -5.09898 -24.15231 H
atom 3.79720 -2.60650 -19.67900 O
atom 4.34520 -2.76595 -18.58335 N
atom 3.80683 -2.62427 -17.48061 O
atom 5.66846 -3.15054 -18.59220 N
atom 6.28547 -3.42618 -19.88178 C
atom 5.79807 -4.65184 -20.48475 N
atom 5.33107 -4.60573 -21.80492 N
atom 5.21465 -3.49245 -22.31585 O
atom 5.07527 -5.67481 -22.34515 O
atom 6.11384 -5.94495 -19.90611 C
atom 5.46440 -6.16190 -18.61774 N
atom 4.11587 -6.44410 -18.61658 N
atom 3.55989 -6.54500 -19.71615 O
atom 3.56553 -6.56299 -17.51600 O
atom 6.12134 -5.96821 -17.32950 C
atom 5.81149 -4.68458 -16.72705 N
atom 6.29592 -3.44944 -17.31264 C
atom 7.37823 -3.50700 -17.49799 H
atom 6.11033 -2.64301 -16.59971 H
atom 5.35232 -4.66008 -15.40364 N
atom 5.24138 -3.55560 -14.87315 O
atom 5.09729 -5.73782 -14.88024 O
atom 7.20262 -6.05180 -17.51659 H
atom 5.81446 -6.75242 -16.63145 H
atom 7.19633 -6.02975 -19.72655 H
atom 5.80455 -6.71754 -20.61577 H
atom 7.36938 -3.48518 -19.70643 H
atom 6.09271 -2.60773 -20.57908 H
