# Supplementary material for: Ab Initio Crystal Structure Prediction of the Energetic Materials LLM-105, RDX, and HMX
Source: Cryst Growth Des. 2023 Aug 17;23(9):6275–89. doi: 10.1021/acs.cgd.3c00027 (PMC10763925; doi:10.1021/acs.cgd.3c00027)
Supplement: Supplementary file 2 — cg3c00027_si_002.zip [file cg3c00027_si_002.zip › CSP_Structures/HMX/165d0ea35c.in]

lattice_vector 6.89149704 -1.15727037 -4.60835353
lattice_vector -0.71139076 5.71436581 5.103311
lattice_vector -0.21884858 0.57651052 14.73687659
atom -2.38553 3.07256 18.30608 O
atom -2.12197 1.98889 17.78770 N
atom -2.36642 0.87626 18.27109 O
atom -1.53987 1.97539 16.54082 N
atom -1.23840 0.63591 15.99093 C
atom -0.67646 0.72499 14.67103 N
atom -1.52990 0.65327 13.58430 N
atom -2.73650 0.77443 13.80377 O
atom -1.00219 0.51378 12.47962 O
atom 0.76147 0.73080 14.41306 C
atom 1.20372 1.96705 13.80846 N
atom 1.78592 1.95355 12.56162 N
atom 2.03014 3.06618 12.07813 O
atom 2.04927 0.86988 12.04314 O
atom 0.90222 3.30653 14.35834 C
atom 0.34028 3.21745 15.67823 N
atom -1.09764 3.21165 15.93620 C
atom -1.38299 4.02401 16.61236 H
atom -1.58295 3.36462 14.96315 H
atom 1.19373 3.28920 16.76497 N
atom 0.66601 3.42863 17.86964 O
atom 2.40032 3.16798 16.54550 O
atom 0.17219 3.81181 13.71391 H
atom 1.82478 3.89374 14.39091 H
atom 1.24677 0.57782 15.38612 H
atom 1.04682 -0.08157 13.73691 H
atom -0.50836 0.13063 16.63535 H
atom -2.16096 0.04870 15.95836 H
atom 7.26500 1.18198 4.55760 O
atom 6.45466 0.27871 4.75742 N
atom 6.72655 -0.92058 4.89604 O
atom 5.11416 0.58799 4.79562 N
atom 4.20357 -0.54796 5.05632 C
atom 2.82744 -0.13345 5.03277 N
atom 2.12895 -0.23121 3.84238 N
atom 2.78429 -0.42227 2.81640 O
atom 0.90808 -0.07735 3.90731 O
atom 2.08399 0.23895 6.23388 C
atom 1.66005 1.62067 6.20840 N
atom 0.31956 1.92998 6.24679 N
atom 0.04764 3.12923 6.10792 O
atom -0.49080 1.02666 6.44637 O
atom 2.57063 2.75662 5.94770 C
atom 3.94676 2.34211 5.97124 N
atom 4.69021 1.96971 4.77012 C
atom 5.58954 2.58311 4.65374 H
atom 4.01514 2.15442 3.92396 H
atom 4.64527 2.43990 7.16162 N
atom 5.86612 2.28596 7.09669 O
atom 3.98993 2.63088 8.18761 O
atom 2.36073 3.17462 4.95540 H
atom 2.40599 3.52636 6.70751 H
atom 2.75905 0.05423 7.08005 H
atom 1.18465 -0.37445 6.35026 H
atom 4.41346 -0.96594 6.04863 H
atom 4.36823 -1.31772 4.29654 H
