# Supplementary material for: Ab Initio Crystal Structure Prediction of the Energetic Materials LLM-105, RDX, and HMX
Source: Cryst Growth Des. 2023 Aug 17;23(9):6275–89. doi: 10.1021/acs.cgd.3c00027 (PMC10763925; doi:10.1021/acs.cgd.3c00027)
Supplement: Supplementary file 2 — cg3c00027_si_002.zip [file cg3c00027_si_002.zip › CSP_Structures/HMX/66b5848917.in]

lattice_vector 11.14520367 -0.00056074 1.111e-05
lattice_vector 0.00056073 -11.14527781 2.024e-05
lattice_vector -2.3e-06 5.4e-06 -17.95333863
atom 1.10354 -3.78772 -7.18349 O
atom 0.00369 -3.87523 -6.63597 N
atom -1.09560 -3.78074 -7.18353 O
atom 0.00292 -4.11669 -5.27087 N
atom 1.28784 -4.31101 -4.61750 C
atom 1.91850 -5.57624 -4.95427 N
atom 3.16777 -5.57816 -5.56018 N
atom 3.68370 -4.48580 -5.80107 O
atom 3.67995 -6.67221 -5.80160 O
atom 1.28357 -6.83952 -4.61796 C
atom -0.00235 -7.02857 -5.27087 N
atom -0.00311 -7.27004 -6.63597 N
atom 1.09618 -7.36452 -7.18352 O
atom -1.10295 -7.35754 -7.18350 O
atom -1.28727 -6.83425 -4.61751 C
atom -1.91793 -5.56902 -4.95428 N
atom -1.28300 -4.30574 -4.61796 C
atom -1.10049 -4.25978 -3.53446 H
atom -1.96342 -3.50190 -4.90338 H
atom -3.16720 -5.56710 -5.56020 N
atom -3.67937 -4.47305 -5.80161 O
atom -3.68312 -6.65946 -5.80109 O
atom -1.10433 -6.88034 -3.53409 H
atom -1.97076 -7.63577 -4.90205 H
atom 1.10106 -6.88548 -3.53445 H
atom 1.96399 -7.64336 -4.90337 H
atom 1.10490 -4.26492 -3.53408 H
atom 1.97133 -3.50949 -4.90204 H
atom -1.82527 1.09950 -2.62402 O
atom -1.72110 -0.00015 -2.07799 N
atom -1.82495 -1.09980 -2.62409 O
atom -1.44062 -0.00016 -0.72283 N
atom -1.26339 1.28441 -0.06545 C
atom -0.00024 1.93242 -0.37961 N
atom -0.00041 3.16014 -1.03739 N
atom -1.09356 3.66454 -1.29587 O
atom 1.09262 3.66484 -1.29585 O
atom 1.26310 1.28473 -0.06552 C
atom 1.44062 0.00017 -0.72283 N
atom 1.72111 0.00015 -2.07799 N
atom 1.82496 1.09980 -2.62409 O
atom 1.82527 -1.09950 -2.62401 O
atom 1.26339 -1.28439 -0.06545 C
atom 0.00024 -1.93240 -0.37960 N
atom -1.26310 -1.28471 -0.06551 C
atom -1.31127 -1.09873 1.01560 H
atom -2.07105 -1.95992 -0.35065 H
atom 0.00041 -3.16012 -1.03737 N
atom -1.09262 -3.66483 -1.29582 O
atom 1.09356 -3.66453 -1.29585 O
atom 1.31141 -1.09832 1.01566 H
atom 2.07155 -1.95941 -0.35045 H
atom 1.31127 1.09876 1.01559 H
atom 2.07105 1.95994 -0.35066 H
atom -1.31141 1.09835 1.01565 H
atom -2.07155 1.95943 -0.35046 H
atom 4.47427 -7.39958 -11.60024 O
atom 5.57400 -7.29403 -11.05462 N
atom 6.67356 -7.39653 -11.60113 O
atom 5.57411 -7.01355 -9.69946 N
atom 4.28952 -6.83720 -9.04188 C
atom 3.64047 -5.57464 -9.35626 N
atom 2.41273 -5.57585 -10.01399 N
atom 1.90898 -6.66944 -10.27193 O
atom 1.90740 -4.48326 -10.27305 O
atom 4.28711 -4.31072 -9.04236 C
atom 5.57163 -4.13229 -9.69946 N
atom 5.57175 -3.85181 -11.05462 N
atom 4.47219 -3.74931 -11.60113 O
atom 6.67149 -3.74626 -11.60024 O
atom 6.85622 -4.30863 -9.04188 C
atom 7.50528 -5.57120 -9.35626 N
atom 6.85864 -6.83512 -9.04236 C
atom 6.67290 -6.88369 -7.96123 H
atom 7.53444 -7.64246 -9.32784 H
atom 8.73301 -5.56998 -10.01398 N
atom 9.23834 -6.66257 -10.27303 O
atom 9.23676 -4.47640 -10.27192 O
atom 6.66993 -4.26104 -7.96078 H
atom 7.53065 -3.49986 -9.32652 H
atom 4.47284 -4.26214 -7.96124 H
atom 3.61130 -3.50338 -9.32784 H
atom 4.47581 -6.88479 -7.96079 H
atom 3.61509 -7.64598 -9.32653 H
atom 7.39802 -6.67247 -2.62403 O
atom 7.29396 -5.57282 -2.07797 N
atom 7.39797 -4.47316 -2.62403 O
atom 7.01351 -5.57285 -0.72280 N
atom 6.83619 -6.85742 -0.06547 C
atom 5.57296 -7.50532 -0.37959 N
atom 5.57299 -8.73304 -1.03735 N
atom 6.66610 -9.23755 -1.29582 O
atom 4.47991 -9.23762 -1.29581 O
atom 4.30970 -6.85751 -0.06544 C
atom 4.13226 -5.57297 -0.72280 N
atom 3.85181 -5.57301 -2.07797 N
atom 3.74780 -6.67267 -2.62402 O
atom 3.74775 -4.47337 -2.62404 O
atom 4.30958 -4.28839 -0.06548 C
atom 5.57281 -3.64050 -0.37960 N
atom 6.83607 -4.28831 -0.06545 C
atom 6.88418 -4.47432 1.01566 H
atom 7.64411 -3.61316 -0.35051 H
atom 5.57278 -2.41279 -1.03737 N
atom 6.66586 -1.90821 -1.29583 O
atom 4.47967 -1.90827 -1.29585 O
atom 4.26150 -4.47440 1.01563 H
atom 3.50150 -3.61331 -0.35055 H
atom 4.26159 -6.67149 1.01567 H
atom 3.50166 -7.53266 -0.35050 H
atom 6.88427 -6.67141 1.01564 H
atom 7.64427 -7.53251 -0.35054 H
atom -1.09836 1.82685 -11.60022 O
atom 0.00137 1.72114 -11.05463 N
atom 1.10093 1.82343 -11.60118 O
atom 0.00146 1.44062 -9.69948 N
atom -1.28316 1.26449 -9.04188 C
atom -1.93242 0.00204 -9.35627 N
atom -3.16014 0.00345 -10.01403 N
atom -3.66371 1.09711 -10.27197 O
atom -3.66566 -1.08907 -10.27304 O
atom -1.28598 -1.26199 -9.04240 C
atom -0.00148 -1.44062 -9.69948 N
atom -0.00139 -1.72114 -11.05463 N
atom -1.10095 -1.82344 -11.60118 O
atom 1.09835 -1.82685 -11.60022 O
atom 1.28313 -1.26448 -9.04187 C
atom 1.93240 -0.00203 -9.35627 N
atom 1.28596 1.26200 -9.04240 C
atom 1.10026 1.31067 -7.96127 H
atom 1.96188 2.06920 -9.32794 H
atom 3.16012 -0.00345 -10.01402 N
atom 3.66565 1.08907 -10.27304 O
atom 3.66369 -1.09711 -10.27196 O
atom 1.09679 -1.31199 -7.96079 H
atom 1.95744 -2.07339 -9.32646 H
atom -1.10029 -1.31067 -7.96127 H
atom -1.96191 -2.06920 -9.32795 H
atom -1.09682 1.31199 -7.96079 H
atom -1.95746 2.07340 -9.32646 H
atom 1.78858 -4.47283 -16.16010 O
atom 1.69765 -5.57245 -15.61264 N
atom 1.78875 -6.67198 -16.16025 O
atom 1.45623 -5.57255 -14.24753 N
atom 1.26442 -4.28718 -13.59432 C
atom 0.00016 -3.65444 -13.93095 N
atom 0.00016 -2.40516 -14.53686 N
atom 1.09337 -1.89099 -14.77777 O
atom -1.09305 -1.89123 -14.77826 O
atom -1.26410 -4.28726 -13.59448 C
atom -1.45568 -5.57274 -14.24753 N
atom -1.69709 -5.57286 -15.61264 N
atom -1.78820 -4.47333 -16.16026 O
atom -1.78802 -6.67248 -16.16009 O
atom -1.26387 -6.85811 -13.59431 C
atom 0.00039 -7.49085 -13.93093 N
atom 1.26465 -6.85803 -13.59447 C
atom 1.31073 -6.67539 -12.51099 H
atom 2.06735 -7.53993 -13.87955 H
atom 0.00039 -8.74013 -14.53684 N
atom 1.09360 -9.25407 -14.77824 O
atom -1.09282 -9.25431 -14.77775 O
atom -1.30983 -6.67529 -12.51086 H
atom -2.06653 -7.54012 -13.87917 H
atom -1.31019 -4.46989 -12.51100 H
atom -2.06680 -3.60536 -13.87957 H
atom 1.31038 -4.46999 -12.51087 H
atom 2.06708 -3.60517 -13.87919 H
atom 6.67521 -1.78555 -7.18362 O
atom 5.57545 -1.69767 -6.63599 N
atom 4.47607 -1.79179 -7.18344 O
atom 5.57489 -1.45622 -5.27089 N
atom 6.85992 -1.26230 -4.61763 C
atom 7.49082 0.00285 -4.95429 N
atom 8.74009 0.00459 -5.56020 N
atom 9.25578 -1.08785 -5.80125 O
atom 9.25252 1.09856 -5.80145 O
atom 6.85614 1.26622 -4.61787 C
atom 5.57033 1.45567 -5.27089 N
atom 5.56978 1.69712 -6.63599 N
atom 6.66916 1.79124 -7.18343 O
atom 4.47002 1.78501 -7.18363 O
atom 4.28530 1.26175 -4.61763 C
atom 3.65440 -0.00340 -4.95430 N
atom 4.28908 -1.26676 -4.61788 C
atom 4.47167 -1.31264 -3.53439 H
atom 3.60844 -2.07047 -4.90313 H
atom 2.40513 -0.00514 -5.56021 N
atom 1.89269 -1.09911 -5.80146 O
atom 1.88944 1.08731 -5.80126 O
atom 4.46814 1.30792 -3.53420 H
atom 3.60203 2.06341 -4.90235 H
atom 6.67353 1.31210 -3.53438 H
atom 7.53678 2.06993 -4.90312 H
atom 6.67707 -1.30847 -3.53419 H
atom 7.54318 -2.06395 -4.90233 H
atom 3.78449 -1.10025 -16.16014 O
atom 3.87526 -0.00064 -15.61264 N
atom 3.78392 1.09889 -16.16020 O
atom 4.11664 -0.00054 -14.24753 N
atom 4.30861 -1.28592 -13.59436 C
atom 5.57296 -1.91850 -13.93093 N
atom 5.57314 -3.16776 -14.53687 N
atom 4.48001 -3.68196 -14.77808 O
atom 6.66643 -3.68171 -14.77791 O
atom 6.83713 -1.28551 -13.59440 C
atom 7.02855 -0.00004 -14.24753 N
atom 7.26993 0.00005 -15.61264 N
atom 7.36128 -1.09949 -16.16019 O
atom 7.36071 1.09966 -16.16015 O
atom 6.83659 1.28534 -13.59437 C
atom 5.57224 1.91792 -13.93094 N
atom 4.30807 1.28493 -13.59441 C
atom 4.26203 1.10221 -12.51095 H
atom 3.50527 1.96673 -13.87944 H
atom 5.57206 3.16718 -14.53689 N
atom 4.47877 3.68112 -14.77793 O
atom 6.66519 3.68138 -14.77810 O
atom 6.88259 1.10262 -12.51091 H
atom 7.63915 1.96746 -13.87930 H
atom 6.88317 -1.10278 -12.51094 H
atom 7.63993 -1.96731 -13.87942 H
atom 4.26261 -1.10319 -12.51090 H
atom 3.50605 -1.96803 -13.87929 H
