# Supplementary material for: Ab Initio Crystal Structure Prediction of the Energetic Materials LLM-105, RDX, and HMX
Source: Cryst Growth Des. 2023 Aug 17;23(9):6275–89. doi: 10.1021/acs.cgd.3c00027 (PMC10763925; doi:10.1021/acs.cgd.3c00027)
Supplement: Supplementary file 2 — cg3c00027_si_002.zip [file cg3c00027_si_002.zip › CSP_Structures/HMX/5c0d8b0863.in]

lattice_vector -11.57482906 2.68098536 0.44106839
lattice_vector -3.01819195 13.73203469 -2.07925164
lattice_vector -0.18414496 1.69352948 -15.19935336
atom -9.76692 1.05837 -8.09067 O
atom -10.22156 1.40840 -6.99538 N
atom -9.63625 1.32229 -5.90983 O
atom -11.48863 1.94928 -6.98371 N
atom -12.15145 2.15348 -8.26804 C
atom -11.56295 3.23087 -9.03773 N
atom -11.12662 2.97626 -10.34164 N
atom -11.16035 1.81155 -10.72850 O
atom -10.75699 3.94374 -11.00298 O
atom -11.61460 4.60170 -8.57371 C
atom -10.83769 4.81771 -7.35458 N
atom -9.46467 4.74605 -7.44294 N
atom -8.98060 4.58393 -8.56896 O
atom -8.82520 4.84248 -6.38909 O
atom -11.42887 4.90416 -6.02272 C
atom -11.32015 3.66519 -5.27944 N
atom -12.00190 2.46421 -5.71566 C
atom -13.07194 2.66369 -5.86997 H
atom -11.89939 1.71312 -4.92780 H
atom -10.72409 3.68082 -4.01458 N
atom -10.77014 2.63843 -3.36551 O
atom -10.21558 4.73564 -3.64568 O
atom -12.48578 5.17110 -6.17162 H
atom -10.94389 5.69359 -5.44236 H
atom -12.64932 4.88996 -8.33943 H
atom -11.24961 5.24449 -9.37929 H
atom -13.20445 2.37573 -8.03926 H
atom -12.10562 1.24097 -8.86844 H
atom -13.23723 9.49732 -14.47145 O
atom -12.75316 9.33527 -15.59749 N
atom -13.39263 9.23901 -16.65135 O
atom -11.38016 9.26349 -15.68585 N
atom -10.60322 9.47924 -14.46668 C
atom -10.65464 10.85004 -14.00256 N
atom -11.09093 11.10463 -12.69863 N
atom -11.46069 10.13716 -12.03735 O
atom -11.05706 12.26931 -12.31171 O
atom -10.06591 11.92738 -14.77215 C
atom -10.72865 12.13179 -16.05649 N
atom -11.99566 12.67279 -16.04481 N
atom -12.45030 13.02277 -14.94950 O
atom -12.58094 12.75905 -17.13037 O
atom -10.21543 11.61685 -17.32456 C
atom -10.89738 10.41603 -17.76090 N
atom -10.78896 9.17699 -17.01769 C
atom -9.73211 8.90982 -16.86878 H
atom -11.27411 8.38771 -17.59811 H
atom -11.49348 10.40063 -19.02575 N
atom -12.00215 9.34592 -19.39475 O
atom -11.44726 11.44307 -19.67472 O
atom -9.14543 11.41717 -17.17023 H
atom -10.31777 12.36802 -18.11238 H
atom -9.01294 11.70495 -15.00091 H
atom -10.11159 12.83985 -14.17169 H
atom -9.56855 9.19081 -14.70096 H
atom -10.96835 8.83645 -13.66116 H
atom -6.83424 1.49846 -13.61985 O
atom -7.41954 1.58462 -14.70540 N
atom -6.96485 1.23473 -15.80072 O
atom -8.68666 2.12538 -14.69370 N
atom -9.20002 2.64009 -13.42560 C
atom -8.51849 3.84118 -12.98933 N
atom -7.92252 3.85691 -11.72443 N
atom -7.96848 2.81453 -11.07536 O
atom -7.41416 4.91181 -11.35552 O
atom -8.62752 5.08018 -13.73253 C
atom -8.03640 4.99392 -15.06442 N
atom -6.66339 4.92239 -15.15285 N
atom -6.02388 5.01880 -14.09902 O
atom -6.17935 4.76039 -16.27890 O
atom -8.81336 4.77783 -16.28352 C
atom -8.76146 3.40706 -16.74766 N
atom -9.34959 2.32945 -15.97799 C
atom -10.40265 2.55138 -15.74915 H
atom -9.30351 1.41699 -16.57843 H
atom -8.32498 3.15263 -18.05156 N
atom -8.35846 1.98795 -18.43850 O
atom -7.95549 4.12023 -18.71281 O
atom -9.84812 5.06586 -16.04914 H
atom -8.44857 5.42078 -17.08909 H
atom -9.68450 5.34690 -13.88135 H
atom -8.14267 5.86968 -13.15215 H
atom -10.27011 2.83936 -13.57987 H
atom -9.09731 1.88897 -12.63779 H
atom -10.40653 7.72198 -9.16160 O
atom -9.76698 7.81846 -8.10780 N
atom -10.25097 7.98060 -6.98175 O
atom -8.39398 7.74681 -8.19627 N
atom -7.80290 7.66031 -9.52816 C
atom -7.91174 8.89925 -10.27149 N
atom -8.50777 8.88350 -11.53636 N
atom -9.01624 7.82863 -11.90518 O
atom -8.46173 9.92583 -12.18551 O
atom -7.23002 10.10028 -9.83536 C
atom -7.74325 10.61522 -8.56730 N
atom -9.01033 11.15606 -8.55559 N
atom -9.59568 11.24215 -9.64111 O
atom -9.46493 11.50611 -7.46028 O
atom -7.08032 10.41115 -7.28300 C
atom -7.66863 9.33373 -6.51321 N
atom -7.61696 7.96289 -6.97721 C
atom -6.58225 7.67468 -7.21158 H
atom -7.98184 7.32009 -6.17157 H
atom -8.10499 9.58835 -5.20931 N
atom -8.47456 8.62087 -4.54794 O
atom -8.07133 10.75307 -4.82249 O
atom -6.02731 10.18902 -7.51184 H
atom -7.12621 11.32368 -6.68264 H
atom -6.15995 9.90086 -9.68110 H
atom -7.33263 10.85134 -10.62324 H
atom -6.74596 7.39344 -9.37934 H
atom -8.28790 6.87084 -10.10845 H
atom -3.97950 -0.28214 -8.31117 O
atom -4.43415 0.06790 -7.21589 N
atom -3.84884 -0.01820 -6.13034 O
atom -5.70121 0.60878 -7.20423 N
atom -6.36403 0.81296 -8.48856 C
atom -5.77554 1.89035 -9.25826 N
atom -5.33921 1.63573 -10.56217 N
atom -5.37293 0.47102 -10.94901 O
atom -4.96958 2.60321 -11.22352 O
atom -5.82720 3.26118 -8.79424 C
atom -5.05028 3.47721 -7.57512 N
atom -3.67726 3.40555 -7.66348 N
atom -3.19319 3.24344 -8.78951 O
atom -3.03779 3.50199 -6.60964 O
atom -5.64145 3.56368 -6.24326 C
atom -5.53274 2.32471 -5.49997 N
atom -6.21449 1.12372 -5.93618 C
atom -7.28453 1.32320 -6.09050 H
atom -6.11197 0.37264 -5.14831 H
atom -4.93667 2.34034 -4.23511 N
atom -4.98273 1.29797 -3.58603 O
atom -4.42817 3.39518 -3.86622 O
atom -6.69837 3.83061 -6.39216 H
atom -5.15647 4.35311 -5.66292 H
atom -6.86192 3.54943 -8.55996 H
atom -5.46221 3.90398 -9.59984 H
atom -7.41704 1.03521 -8.25978 H
atom -6.31819 -0.09955 -9.08895 H
atom -7.44980 8.15683 -14.69200 O
atom -6.96573 7.99480 -15.81804 N
atom -7.60521 7.89852 -16.87189 O
atom -5.59273 7.92303 -15.90639 N
atom -4.81580 8.13879 -14.68723 C
atom -4.86722 9.50959 -14.22311 N
atom -5.30352 9.76418 -12.91918 N
atom -5.67327 8.79670 -12.25790 O
atom -5.26965 10.92885 -12.53226 O
atom -4.27850 10.58693 -14.99269 C
atom -4.94123 10.79134 -16.27704 N
atom -6.20825 11.33233 -16.26536 N
atom -6.66289 11.68231 -15.17005 O
atom -6.79352 11.41859 -17.35092 O
atom -4.42801 10.27641 -17.54511 C
atom -5.10996 9.07558 -17.98145 N
atom -5.00153 7.83654 -17.23824 C
atom -3.94468 7.56938 -17.08933 H
atom -5.48667 7.04725 -17.81866 H
atom -5.70605 9.06018 -19.24630 N
atom -6.21472 8.00546 -19.61530 O
atom -5.65984 10.10261 -19.89527 O
atom -3.35801 10.07673 -17.39077 H
atom -4.53035 11.02757 -18.33292 H
atom -3.22553 10.36451 -15.22145 H
atom -4.32418 11.49940 -14.39223 H
atom -3.78112 7.85037 -14.92151 H
atom -5.18092 7.49599 -13.88170 H
atom -1.04682 0.15801 -13.84038 O
atom -1.63213 0.24416 -14.92592 N
atom -1.17744 -0.10573 -16.02124 O
atom -2.89924 0.78491 -14.91422 N
atom -3.41261 1.29963 -13.64613 C
atom -2.73108 2.50073 -13.20987 N
atom -2.13510 2.51647 -11.94498 N
atom -2.18106 1.47408 -11.29590 O
atom -1.62674 3.57136 -11.57608 O
atom -2.84010 3.73972 -13.95308 C
atom -2.24899 3.65344 -15.28498 N
atom -0.87598 3.58189 -15.37340 N
atom -0.23646 3.67829 -14.31958 O
atom -0.39194 3.41987 -16.49945 O
atom -3.02595 3.43735 -16.50407 C
atom -2.97406 2.06657 -16.96820 N
atom -3.56218 0.98897 -16.19852 C
atom -4.61524 1.21089 -15.96968 H
atom -3.51609 0.07650 -16.79895 H
atom -2.53757 1.81213 -18.27210 N
atom -2.57105 0.64744 -18.65903 O
atom -2.16809 2.77972 -18.93336 O
atom -4.06071 3.72538 -16.26969 H
atom -2.66116 4.08028 -17.30964 H
atom -3.89708 4.00645 -14.10191 H
atom -2.35525 4.52922 -13.37272 H
atom -4.48270 1.49890 -13.80040 H
atom -3.30990 0.54852 -12.85832 H
atom -4.61912 6.38149 -9.38214 O
atom -3.97957 6.47796 -8.32835 N
atom -4.46356 6.64010 -7.20230 O
atom -2.60656 6.40632 -8.41682 N
atom -2.01549 6.31983 -9.74872 C
atom -2.12434 7.55878 -10.49203 N
atom -2.72036 7.54303 -11.75690 N
atom -3.22884 6.48817 -12.12573 O
atom -2.67431 8.58537 -12.40605 O
atom -1.44261 8.75981 -10.05589 C
atom -1.95583 9.27474 -8.78783 N
atom -3.22291 9.81558 -8.77611 N
atom -3.80827 9.90167 -9.86164 O
atom -3.67752 10.16562 -7.68081 O
atom -1.29290 9.07066 -7.50353 C
atom -1.88121 7.99323 -6.73376 N
atom -1.82954 6.62240 -7.19776 C
atom -0.79483 6.33419 -7.43214 H
atom -2.19442 5.97959 -6.39213 H
atom -2.31757 8.24785 -5.42985 N
atom -2.68714 7.28036 -4.76849 O
atom -2.28390 9.41256 -5.04302 O
atom -0.23989 8.84852 -7.73238 H
atom -1.33879 9.98318 -6.90317 H
atom -0.37255 8.56039 -9.90165 H
atom -1.54522 9.51087 -10.84377 H
atom -0.95855 6.05296 -9.59990 H
atom -2.50049 5.53036 -10.32900 H
