# Supplementary material for: Ab Initio Crystal Structure Prediction of the Energetic Materials LLM-105, RDX, and HMX
Source: Cryst Growth Des. 2023 Aug 17;23(9):6275–89. doi: 10.1021/acs.cgd.3c00027 (PMC10763925; doi:10.1021/acs.cgd.3c00027)
Supplement: Supplementary file 2 — cg3c00027_si_002.zip [file cg3c00027_si_002.zip › CSP_Structures/HMX/90ec160b8d.in]

lattice_vector 8.59988174 0.00367071 -0.00060996
lattice_vector -0.00271842 6.65081888 -4.80252942
lattice_vector 0.00080439 -1.76432383 10.79755828
atom 2.38280 2.51289 0.55133 O
atom 1.72299 1.52929 0.90527 N
atom 1.16178 0.73150 0.14746 O
atom 1.57586 1.35752 2.25860 N
atom 1.19239 0.04822 2.76729 C
atom 2.22094 -0.54643 3.60731 N
atom 3.36400 -1.04858 2.99791 N
atom 3.45670 -0.87488 1.78075 O
atom 4.19184 -1.58640 3.72913 O
atom 2.02676 -0.80985 5.00613 C
atom 2.72340 0.19930 5.83422 N
atom 2.57622 0.02756 7.18755 N
atom 3.13750 0.82528 7.94537 O
atom 1.91651 -0.95611 7.54147 O
atom 3.10689 1.50859 5.32553 C
atom 2.07834 2.10324 4.48551 N
atom 2.27251 2.36667 3.08668 C
atom 1.88803 3.35897 2.83270 H
atom 3.34956 2.34287 2.88419 H
atom 0.93529 2.60541 5.09491 N
atom 0.10743 3.14321 4.36369 O
atom 0.84258 2.43167 6.31207 O
atom 4.01060 1.43246 4.70884 H
atom 3.32609 2.13995 6.19339 H
atom 0.94971 -0.78605 5.20861 H
atom 2.41124 -1.80215 5.26013 H
atom 0.28868 0.12434 3.38397 H
atom 0.97319 -0.58313 1.89943 H
atom 6.21540 1.63249 5.94983 O
atom 6.87592 0.64935 6.30374 N
atom 7.43795 -0.14783 5.54592 O
atom 7.02324 0.47771 7.65707 N
atom 7.40783 -0.83127 8.16573 C
atom 6.37981 -1.42680 9.00577 N
atom 5.23719 -1.92997 8.39639 N
atom 5.14426 -1.75625 7.17924 O
atom 4.40982 -2.46849 9.12763 O
atom 6.57425 -1.69006 10.40459 C
atom 5.87671 -0.68155 11.23269 N
atom 6.02406 -0.85318 12.58603 N
atom 5.46200 -0.05602 13.34385 O
atom 6.68454 -1.83635 12.93993 O
atom 5.49211 0.62743 10.72403 C
atom 6.52013 1.22296 9.88400 N
atom 6.32570 1.48622 8.48517 C
atom 6.70927 2.47888 8.23119 H
atom 5.24866 1.46144 8.28271 H
atom 7.66274 1.72615 10.49338 N
atom 8.49012 2.26466 9.76214 O
atom 7.75568 1.55240 11.71052 O
atom 4.58844 0.55055 10.10737 H
atom 5.27240 1.25859 11.59191 H
atom 7.65128 -1.66529 10.60705 H
atom 6.19068 -2.68272 10.65857 H
atom 8.31150 -0.75440 8.78239 H
atom 7.62754 -1.46243 7.29786 H
