# Supplementary material for: Ab Initio Crystal Structure Prediction of the Energetic Materials LLM-105, RDX, and HMX
Source: Cryst Growth Des. 2023 Aug 17;23(9):6275–89. doi: 10.1021/acs.cgd.3c00027 (PMC10763925; doi:10.1021/acs.cgd.3c00027)
Supplement: Supplementary file 2 — cg3c00027_si_002.zip [file cg3c00027_si_002.zip › CSP_Structures/HMX/0c4a96bbc9.in]

lattice_vector 6.26822785 0.31299089 -0.34871748
lattice_vector -1.19821059 6.40396685 0.38662403
lattice_vector -0.11347937 3.01893358 13.48280956
atom -2.70139 2.06027 11.79232 O
atom -1.77374 2.18809 10.96821 N
atom -1.82980 1.87263 9.78502 O
atom -0.60188 2.68597 11.46866 N
atom 0.37344 3.24551 10.54741 C
atom 0.51158 4.68753 10.69412 N
atom -0.50877 5.50032 10.18038 N
atom -1.49236 4.90962 9.74013 O
atom -0.33782 6.71135 10.23351 O
atom 1.75165 5.30483 11.06667 C
atom 1.80048 5.54107 12.53125 N
atom 2.99095 6.00782 13.01672 N
atom 3.10050 6.25190 14.21465 O
atom 3.88675 6.17504 12.16474 O
atom 0.80667 5.02927 13.45603 C
atom 0.62432 3.58825 13.32952 N
atom -0.61560 2.99772 12.91717 C
atom -0.78992 2.07046 13.47388 H
atom -1.42244 3.70666 13.13502 H
atom 1.61272 2.74334 13.83769 N
atom 1.44642 1.54061 13.69233 O
atom 2.57709 3.29932 14.36809 O
atom -0.16881 5.48886 13.25418 H
atom 1.12529 5.31401 14.46301 H
atom 2.57886 4.64702 10.77480 H
atom 1.85580 6.26567 10.54976 H
atom 1.36295 2.80965 10.73514 H
atom 0.05020 2.97493 9.53771 H
atom 6.23352 9.42689 4.87224 O
atom 5.23508 9.29521 4.13672 N
atom 5.18246 9.61366 2.95229 O
atom 4.12455 8.77741 4.74215 N
atom 3.02122 8.31047 3.92553 C
atom 2.86397 6.86289 3.99139 N
atom 3.78524 6.06424 3.31059 N
atom 4.68478 6.66558 2.71969 O
atom 3.63375 4.85301 3.38148 O
atom 1.68325 6.23677 4.51043 C
atom 1.86400 5.86214 5.93274 N
atom 0.76876 5.32005 6.54009 N
atom 0.85408 4.95134 7.70965 O
atom -0.24819 5.21299 5.82644 O
atom 2.95310 6.36171 6.75626 C
atom 3.08827 7.80832 6.68279 N
atom 4.26523 8.45629 6.18464 C
atom 4.43629 9.38817 6.73477 H
atom 5.12371 7.79099 6.33172 H
atom 2.08954 8.59781 7.27057 N
atom 2.23740 9.81151 7.20763 O
atom 1.15191 7.98803 7.77553 O
atom 3.90710 5.93594 6.42106 H
atom 2.76039 6.02437 7.77838 H
atom 0.84796 6.94097 4.41794 H
atom 1.45893 5.33167 3.93543 H
atom 2.07825 8.74764 4.27721 H
atom 3.20625 8.65623 2.90392 H
