# Supplementary material for: Ab Initio Crystal Structure Prediction of the Energetic Materials LLM-105, RDX, and HMX
Source: Cryst Growth Des. 2023 Aug 17;23(9):6275–89. doi: 10.1021/acs.cgd.3c00027 (PMC10763925; doi:10.1021/acs.cgd.3c00027)
Supplement: Supplementary file 2 — cg3c00027_si_002.zip [file cg3c00027_si_002.zip › CSP_Structures/HMX/0f354829b5.in]

lattice_vector -5.90487632 -0.0062418 0.0349834
lattice_vector -0.00212389 13.87864185 1.95781558
lattice_vector -0.16589838 0.90213354 -26.92310789
atom -5.49781 3.60568 -16.86521 O
atom -4.99072 3.96466 -15.79803 N
atom -5.59179 4.13545 -14.73217 O
atom -3.63877 4.22734 -15.80281 N
atom -2.92363 4.10621 -17.06581 C
atom -3.21492 5.18526 -17.99333 N
atom -3.67253 4.87178 -19.27653 N
atom -3.85438 3.68401 -19.52988 O
atom -3.84236 5.80619 -20.05559 O
atom -2.85470 6.55426 -17.68986 C
atom -3.61652 7.10894 -16.57711 N
atom -4.95630 7.35900 -16.77401 N
atom -5.39533 7.21783 -17.91699 O
atom -5.61626 7.68233 -15.77773 O
atom -3.08792 7.23854 -15.22657 C
atom -3.49216 6.15992 -14.34579 N
atom -3.05993 4.79720 -14.59052 C
atom -1.96949 4.76365 -14.72893 H
atom -3.31718 4.18608 -13.72245 H
atom -4.19644 6.46897 -13.17575 N
atom -4.45104 5.54117 -12.41199 O
atom -4.47819 7.64913 -12.98664 O
atom -1.99319 7.24975 -15.32804 H
atom -3.41954 8.18207 -14.78501 H
atom -1.79514 6.62164 -17.40655 H
atom -3.00461 7.15045 -18.59083 H
atom -1.85172 4.09251 -16.82144 H
atom -3.18906 3.16506 -17.55328 H
atom -6.35608 11.50894 -22.54038 O
atom -5.75318 10.80779 -23.36283 N
atom -6.25989 10.24262 -24.33633 O
atom -4.40904 10.61870 -23.15708 N
atom -3.81831 11.19616 -21.95778 C
atom -4.26977 10.54392 -20.74421 N
atom -4.82453 11.30513 -19.72332 N
atom -5.04264 12.49301 -19.95512 O
atom -5.03845 10.73418 -18.65456 O
atom -3.97151 9.14472 -20.49435 C
atom -4.55678 8.26608 -21.49301 N
atom -5.90896 8.02567 -21.42550 N
atom -6.54022 8.60250 -20.53465 O
atom -6.38861 7.27335 -22.28159 O
atom -3.79852 7.67868 -22.59088 C
atom -4.03308 8.33333 -23.86244 N
atom -3.69395 9.72829 -24.06517 C
atom -2.62162 9.89639 -23.88879 H
atom -3.91852 9.98469 -25.10428 H
atom -4.50042 7.57686 -24.94893 N
atom -4.58832 8.15399 -26.02966 O
atom -4.74863 6.39453 -24.73785 O
atom -2.73807 7.76106 -22.31234 H
atom -4.04278 6.62032 -22.70343 H
atom -2.88505 8.97723 -20.52034 H
atom -4.36150 8.89756 -19.50375 H
atom -2.72939 11.08579 -22.06960 H
atom -4.05747 12.25962 -21.88097 H
atom -2.50078 1.22012 -8.07560 O
atom -3.14217 0.64194 -8.95825 N
atom -2.67194 -0.10962 -9.82027 O
atom -4.49553 0.87980 -9.00846 N
atom -5.06971 1.75753 -8.00248 C
atom -4.77674 3.15718 -8.25602 N
atom -4.21107 3.91928 -7.24198 N
atom -3.98371 3.34881 -6.17574 O
atom -3.99736 5.10743 -7.47655 O
atom -5.24377 3.80864 -9.46410 C
atom -4.66711 3.23144 -10.67039 N
atom -3.32596 3.42237 -10.89317 N
atom -2.71389 4.12481 -10.07872 O
atom -2.83057 2.85740 -11.87267 O
atom -5.39246 2.34024 -11.56942 C
atom -5.04940 0.94563 -11.37108 N
atom -5.26661 0.29091 -10.09649 C
atom -6.32357 0.37161 -9.80440 H
atom -5.02201 -0.76709 -10.21193 H
atom -4.59356 0.18992 -12.46318 N
atom -4.34109 -0.99205 -12.25514 O
atom -4.51936 0.76727 -13.54478 O
atom -6.46266 2.50722 -11.37946 H
atom -5.18131 2.59689 -12.61130 H
atom -6.33384 3.69707 -9.56243 H
atom -5.00487 4.87235 -9.39049 H
atom -6.15610 1.58826 -8.01484 H
atom -4.66697 1.51100 -7.01688 H
atom -3.61212 13.71044 -3.48626 O
atom -4.03695 13.85057 -2.33777 N
atom -3.36500 14.17437 -1.34978 O
atom -5.37383 13.59867 -2.12402 N
atom -6.14876 13.04322 -3.22722 C
atom -5.79053 11.67476 -3.53558 N
atom -5.34797 11.36226 -4.82440 N
atom -5.18947 12.29709 -5.60535 O
atom -5.16692 10.17488 -5.08013 O
atom -6.06914 10.59504 -2.60499 C
atom -5.33883 10.71638 -1.35082 N
atom -3.98660 10.45528 -1.36279 N
atom -3.49204 10.09763 -2.43633 O
atom -3.37285 10.62601 -0.30423 O
atom -5.90331 11.28546 -0.13137 C
atom -5.46899 12.64838 0.10819 N
atom -5.88557 13.72703 -0.76686 C
atom -6.98149 13.73705 -0.85439 H
atom -5.54953 14.67070 -0.32908 H
atom -4.75139 12.95770 1.26987 N
atom -4.46870 14.13810 1.45605 O
atom -4.48673 12.02990 2.03023 O
atom -6.99533 11.25123 -0.25634 H
atom -5.63500 10.67431 0.73331 H
atom -7.13797 10.57996 -2.34744 H
atom -5.80854 9.65438 -3.09610 H
atom -7.20475 13.10916 -2.93048 H
atom -6.01098 13.63984 -4.12984 H
atom -0.57392 11.04765 -8.18713 O
atom -1.08101 10.68866 -9.25431 N
atom -0.47994 10.51789 -10.32017 O
atom -2.43296 10.42598 -9.24953 N
atom -3.14810 10.54710 -7.98654 C
atom -2.85681 9.46805 -7.05902 N
atom -2.39920 9.78153 -5.77582 N
atom -2.21734 10.96929 -5.52247 O
atom -2.22937 8.84711 -4.99676 O
atom -3.21703 8.09905 -7.36249 C
atom -2.45520 7.54437 -8.47524 N
atom -1.11542 7.29431 -8.27834 N
atom -0.67640 7.43548 -7.13536 O
atom -0.45547 6.97098 -9.27462 O
atom -2.98380 7.41478 -9.82578 C
atom -2.57956 8.49340 -10.70656 N
atom -3.01179 9.85612 -10.46183 C
atom -4.10223 9.88966 -10.32342 H
atom -2.75454 10.46724 -11.32989 H
atom -1.87528 8.18435 -11.87660 N
atom -1.62068 9.11216 -12.64036 O
atom -1.59352 7.00420 -12.06571 O
atom -4.07853 7.40356 -9.72432 H
atom -2.65217 6.47125 -10.26735 H
atom -4.27658 8.03167 -7.64581 H
atom -3.06712 7.50285 -6.46153 H
atom -4.22001 10.56080 -8.23091 H
atom -2.88267 11.48825 -7.49906 H
atom 0.28446 3.14440 -2.51198 O
atom -0.31844 3.84554 -1.68952 N
atom 0.18827 4.41071 -0.71602 O
atom -1.66258 4.03464 -1.89527 N
atom -2.25332 3.45718 -3.09458 C
atom -1.80185 4.10942 -4.30815 N
atom -1.24711 3.34822 -5.32904 N
atom -1.02900 2.16033 -5.09724 O
atom -1.03319 3.91918 -6.39780 O
atom -2.10011 5.50863 -4.55800 C
atom -1.51485 6.38727 -3.55933 N
atom -0.16267 6.62768 -3.62684 N
atom 0.46860 6.05084 -4.51770 O
atom 0.31699 7.37998 -2.77075 O
atom -2.27310 6.97466 -2.46146 C
atom -2.03854 6.32000 -1.18990 N
atom -2.37767 4.92504 -0.98718 C
atom -3.45000 4.75695 -1.16356 H
atom -2.15310 4.66864 0.05193 H
atom -1.57120 7.07647 -0.10341 N
atom -1.48331 6.49933 0.97732 O
atom -1.32301 8.25880 -0.31448 O
atom -3.33355 6.89228 -2.74000 H
atom -2.02885 8.03302 -2.34890 H
atom -3.18657 5.67612 -4.53201 H
atom -1.71012 5.75580 -5.54859 H
atom -3.34224 3.56755 -2.98275 H
atom -2.01415 2.39372 -3.17139 H
atom -3.57087 13.43317 -16.97680 O
atom -2.92950 14.01136 -16.09414 N
atom -3.39975 14.76292 -15.23213 O
atom -1.57614 13.77350 -16.04391 N
atom -1.00195 12.89576 -17.04987 C
atom -1.29491 11.49612 -16.79632 N
atom -1.86058 10.73400 -17.81035 N
atom -2.08792 11.30446 -18.87660 O
atom -2.07429 9.54586 -17.57577 O
atom -0.82791 10.84467 -15.58822 C
atom -1.40458 11.42189 -14.38194 N
atom -2.74574 11.23096 -14.15918 N
atom -3.35780 10.52851 -14.97363 O
atom -3.24114 11.79595 -13.17969 O
atom -0.67925 12.31310 -13.48291 C
atom -1.02231 13.70771 -13.68128 N
atom -0.80508 14.36241 -14.95587 C
atom 0.25188 14.28172 -15.24794 H
atom -1.04970 15.42041 -14.84045 H
atom -1.47816 14.46343 -12.58919 N
atom -1.73065 15.64539 -12.79725 O
atom -1.55238 13.88609 -11.50758 O
atom 0.39096 12.14612 -13.67286 H
atom -0.89041 12.05646 -12.44103 H
atom 0.26216 10.95624 -15.48987 H
atom -1.06680 9.78096 -15.66182 H
atom 0.08445 13.06504 -17.03749 H
atom -1.40466 13.14228 -18.03548 H
atom -2.45957 0.94289 -21.56610 O
atom -2.03472 0.80276 -22.71459 N
atom -2.70665 0.47896 -23.70259 O
atom -0.69784 1.05467 -22.92831 N
atom 0.07707 1.61012 -21.82510 C
atom -0.28117 2.97858 -21.51675 N
atom -0.72375 3.29108 -20.22794 N
atom -0.88227 2.35626 -19.44699 O
atom -0.90480 4.47846 -19.97222 O
atom -0.00255 4.05830 -22.44734 C
atom -0.73284 3.93696 -23.70152 N
atom -2.08507 4.19805 -23.68958 N
atom -2.57964 4.55570 -22.61604 O
atom -2.69880 4.02731 -24.74814 O
atom -0.16833 3.36788 -24.92097 C
atom -0.60264 2.00495 -25.16053 N
atom -0.18607 0.92631 -24.28547 C
atom 0.90985 0.91630 -24.19791 H
atom -0.52210 -0.01736 -24.72326 H
atom -1.32023 1.69564 -26.32222 N
atom -1.60290 0.51523 -26.50840 O
atom -1.58487 2.62343 -27.08258 O
atom 0.92369 3.40212 -24.79598 H
atom -0.43664 3.97903 -25.78564 H
atom 1.06629 4.07338 -22.70487 H
atom -0.26315 4.99896 -21.95624 H
atom 1.13307 1.54419 -22.12182 H
atom -0.06073 1.01350 -20.92248 H
