# Supplementary material for: Ab Initio Crystal Structure Prediction of the Energetic Materials LLM-105, RDX, and HMX
Source: Cryst Growth Des. 2023 Aug 17;23(9):6275–89. doi: 10.1021/acs.cgd.3c00027 (PMC10763925; doi:10.1021/acs.cgd.3c00027)
Supplement: Supplementary file 2 — cg3c00027_si_002.zip [file cg3c00027_si_002.zip › CSP_Structures/HMX/036a965add.in]

lattice_vector 9.13527245 -0.13753196 -0.62512132
lattice_vector 1.47593063 9.04140398 -0.04131779
lattice_vector 3.61506492 1.3574192 25.88352496
atom 11.44340 10.55048 6.30880 O
atom 11.33848 9.80834 5.33176 N
atom 10.57694 9.96886 4.37447 O
atom 12.12810 8.66874 5.31639 N
atom 12.85695 8.33936 6.54079 C
atom 11.99162 8.03667 7.66174 N
atom 12.10148 8.80841 8.82305 N
atom 12.92380 9.72432 8.80943 O
atom 11.38794 8.50338 9.77261 O
atom 11.14484 6.86051 7.67892 C
atom 10.08795 6.88427 6.66917 N
atom 9.11322 7.86309 6.78771 N
atom 9.15424 8.56744 7.79976 O
atom 8.30545 7.96549 5.86384 O
atom 10.20185 6.20162 5.38095 C
atom 10.58742 7.08026 4.29638 N
atom 11.89523 7.70279 4.24410 C
atom 12.68304 6.94162 4.34412 H
atom 11.99633 8.18550 3.26902 H
atom 9.73796 7.19627 3.19121 N
atom 10.10820 7.91337 2.26789 O
atom 8.69023 6.55078 3.22177 O
atom 10.94614 5.40295 5.51521 H
atom 9.24879 5.74807 5.09886 H
atom 11.74142 5.95940 7.47375 H
atom 10.71339 6.77454 8.67909 H
atom 13.49627 7.47688 6.30155 H
atom 13.49380 9.17262 6.84690 H
atom 8.93477 5.10828 -2.07609 O
atom 9.69657 4.94853 -1.11890 N
atom 9.80109 5.69093 -0.14201 O
atom 10.48693 3.80943 -1.13411 N
atom 10.25463 2.84317 -2.20625 C
atom 8.94718 2.21991 -2.15392 N
atom 8.09762 2.33539 -3.25909 N
atom 8.46782 3.05205 -4.18279 O
atom 7.04993 1.68988 -3.22817 O
atom 8.56197 1.34134 -1.06917 C
atom 8.44781 2.02410 0.21897 N
atom 7.47272 3.00260 0.33746 N
atom 6.66481 3.10454 -0.58633 O
atom 7.51351 3.70700 1.34947 O
atom 9.50477 2.00097 1.22866 C
atom 10.35085 3.17763 1.21132 N
atom 11.21599 3.48068 0.09031 C
atom 11.85580 2.61853 -0.14881 H
atom 11.85232 4.31438 0.39630 H
atom 10.46052 3.94937 2.37262 N
atom 11.28228 4.86578 2.35886 O
atom 9.74739 3.64387 3.32234 O
atom 10.10183 1.10017 1.02350 H
atom 9.07342 1.91483 2.22886 H
atom 9.30655 0.54296 -0.93480 H
atom 7.60910 0.88735 -1.35120 H
atom 11.04289 2.08247 -2.10611 H
atom 10.35549 3.32577 -3.18141 H
atom 7.94593 6.77689 19.58177 O
atom 7.84096 6.03416 18.60518 N
atom 7.07890 6.19376 17.64815 O
atom 8.63095 4.89484 18.59019 N
atom 9.36049 4.56651 19.81443 C
atom 8.49575 4.26377 20.93583 N
atom 8.60565 5.03593 22.09685 N
atom 9.42735 5.95239 22.08258 O
atom 7.89275 4.73072 23.04683 O
atom 7.64959 3.08720 20.95369 C
atom 6.59215 3.11023 19.94447 N
atom 5.61721 4.08884 20.06313 N
atom 5.65849 4.79350 21.07495 O
atom 4.80893 4.19064 19.13964 O
atom 6.70552 2.42704 18.65650 C
atom 7.09058 3.30523 17.57137 N
atom 8.39814 3.92819 17.51849 C
atom 9.18622 3.16733 17.61881 H
atom 8.49891 4.41035 16.54311 H
atom 6.24065 3.42073 16.46650 N
atom 6.61057 4.13733 15.54265 O
atom 5.19290 2.77531 16.49779 O
atom 7.44990 1.62845 18.79076 H
atom 5.75236 1.97335 18.37500 H
atom 8.24650 2.18635 20.74834 H
atom 7.21869 3.00118 21.95410 H
atom 10.00027 3.70433 19.57536 H
atom 9.99686 5.40036 20.11993 H
atom 5.10611 9.69891 -1.78407 O
atom 5.86732 9.53851 -0.82651 N
atom 5.97142 10.28041 0.15080 O
atom 6.65738 8.39922 -0.84177 N
atom 6.42536 7.43340 -1.91435 C
atom 5.11791 6.81007 -1.86253 N
atom 4.26856 6.92588 -2.96783 N
atom 4.63869 7.64325 -3.89100 O
atom 3.22111 6.27997 -2.93755 O
atom 4.73250 5.93111 -0.77816 C
atom 4.61771 6.61349 0.51015 N
atom 3.64253 7.59192 0.62847 N
atom 2.83510 7.69413 -0.29572 O
atom 3.68274 8.29596 1.64075 O
atom 5.67421 6.59015 1.52031 C
atom 6.52037 7.76676 1.50345 N
atom 7.38594 8.06989 0.38281 C
atom 8.02555 7.20763 0.14361 H
atom 8.02245 8.90329 0.68924 H
atom 6.62976 8.53828 2.66493 N
atom 7.45178 9.45447 2.65167 O
atom 5.91610 8.23286 3.61428 O
atom 6.27130 5.68933 1.31535 H
atom 5.24238 6.50395 2.52031 H
atom 5.47721 5.13287 -0.64371 H
atom 3.77985 5.47697 -1.06066 H
atom 7.21358 6.67266 -1.81434 H
atom 6.52642 7.91639 -2.88928 H
atom 7.78103 10.95742 13.09114 O
atom 7.67559 10.21489 12.11446 N
atom 6.91364 10.37505 11.15746 O
atom 8.46494 9.07507 12.09931 N
atom 9.19418 8.74603 13.32355 C
atom 8.32925 8.44366 14.44490 N
atom 8.43963 9.21560 15.60603 N
atom 9.26163 10.13179 15.59175 O
atom 7.72681 8.91049 16.55610 O
atom 7.48218 7.26773 14.46258 C
atom 6.42486 7.29164 13.45327 N
atom 5.45070 8.27102 13.57187 N
atom 5.49259 8.97573 14.58363 O
atom 4.64244 8.37336 12.64843 O
atom 6.53795 6.60854 12.16522 C
atom 6.92349 7.48670 11.08026 N
atom 8.23149 8.10878 11.02744 C
atom 9.01908 7.34740 11.12759 H
atom 8.33253 8.59108 10.05215 H
atom 6.07376 7.60264 9.97530 N
atom 6.44410 8.31911 9.05153 O
atom 5.02569 6.95772 10.00648 O
atom 7.28195 5.80959 12.29942 H
atom 5.58457 6.15535 11.88362 H
atom 8.07843 6.36643 14.25725 H
atom 7.05113 7.18198 15.46294 H
atom 9.83340 7.88347 13.08435 H
atom 9.83114 9.57936 13.62923 H
atom 12.38558 10.64666 17.31658 O
atom 13.14703 10.48638 18.27396 N
atom 13.25133 11.22833 19.25121 O
atom 13.93721 9.34716 18.25853 N
atom 13.70514 8.38147 17.18585 C
atom 12.39767 7.75819 17.23758 N
atom 11.54830 7.87415 16.13231 N
atom 11.91860 8.59133 15.20906 O
atom 10.50065 7.22857 16.16269 O
atom 12.01212 6.87936 18.32197 C
atom 11.89737 7.56183 19.61025 N
atom 10.92246 8.54055 19.72841 N
atom 10.11507 8.64286 18.80421 O
atom 10.96290 9.24475 20.74057 O
atom 12.95375 7.53826 20.62051 C
atom 13.80023 8.71465 20.60375 N
atom 14.66578 9.01771 19.48309 C
atom 15.30528 8.15538 19.24383 H
atom 15.30241 9.85100 19.78954 H
atom 13.90955 9.48630 21.76516 N
atom 14.73154 10.40250 21.75185 O
atom 13.19586 9.18095 22.71451 O
atom 13.55066 6.63731 20.41561 H
atom 12.52179 7.45216 21.62045 H
atom 12.75676 6.08106 18.45651 H
atom 11.05945 6.42527 18.03945 H
atom 14.49334 7.62069 17.28576 H
atom 13.80622 8.86461 16.21098 H
atom 6.13790 6.09823 6.64306 O
atom 6.03321 5.35638 5.66577 N
atom 5.27189 5.51714 4.70837 O
atom 6.82288 4.21678 5.65026 N
atom 7.55136 3.88694 6.87477 C
atom 6.68575 3.58408 7.99544 N
atom 6.79545 4.35555 9.15694 N
atom 7.61773 5.27150 9.14364 O
atom 6.08177 4.05032 10.10633 O
atom 5.83883 2.40801 8.01216 C
atom 4.78232 2.43204 7.00204 N
atom 3.80774 3.41107 7.12037 N
atom 3.84865 4.11535 8.13245 O
atom 3.00021 3.51362 6.19631 O
atom 4.89669 1.74968 5.71369 C
atom 5.28248 2.62858 4.62942 N
atom 6.59027 3.25120 4.57759 C
atom 7.37810 2.49003 4.67749 H
atom 6.69152 3.73426 3.60271 H
atom 4.43326 2.74476 3.52409 N
atom 4.80368 3.46206 2.60098 O
atom 3.38553 2.09928 3.55431 O
atom 5.64104 0.95108 5.84803 H
atom 3.94380 1.29603 5.43121 H
atom 6.43538 1.50685 7.80709 H
atom 5.40699 2.32196 9.01216 H
atom 8.19057 3.02442 6.63543 H
atom 8.18832 4.71998 7.18127 H
atom 10.74449 5.78707 10.86654 O
atom 11.50565 5.62608 11.82403 N
atom 11.61036 6.36784 12.80138 O
atom 12.29496 4.48625 11.80861 N
atom 12.06217 3.52076 10.73592 C
atom 10.75427 2.89836 10.78778 N
atom 9.90493 3.01479 9.68255 N
atom 10.27541 3.73207 8.75945 O
atom 8.85715 2.36940 9.71278 O
atom 10.36835 2.01964 11.87213 C
atom 10.25401 2.70215 13.16042 N
atom 9.27958 3.68128 13.27866 N
atom 8.47230 3.78415 12.35443 O
atom 9.32029 4.38534 14.29093 O
atom 11.31039 2.67790 14.17067 C
atom 12.15763 3.85374 14.15386 N
atom 13.02332 4.15627 13.03316 C
atom 13.66229 3.29356 12.79386 H
atom 13.66052 4.98913 13.33962 H
atom 12.26739 4.62541 15.31524 N
atom 13.08995 5.54109 15.30191 O
atom 11.55355 4.32047 16.26461 O
atom 11.90672 1.77656 13.96579 H
atom 10.87840 2.59211 15.17062 H
atom 11.11262 1.22100 12.00661 H
atom 9.41542 1.56606 11.58966 H
atom 12.84988 2.75946 10.83575 H
atom 12.16348 4.00387 9.76106 H
