# Supplementary material for: Ab Initio Crystal Structure Prediction of the Energetic Materials LLM-105, RDX, and HMX
Source: Cryst Growth Des. 2023 Aug 17;23(9):6275–89. doi: 10.1021/acs.cgd.3c00027 (PMC10763925; doi:10.1021/acs.cgd.3c00027)
Supplement: Supplementary file 2 — cg3c00027_si_002.zip [file cg3c00027_si_002.zip › CSP_Structures/HMX/geometry_74116b4450.in]

lattice_vector 6.02706056 -8.8e-07 0.0201128
lattice_vector -5.02e-06 8.18131909 -1.073e-05
lattice_vector -1.12571488 1.369e-05 10.92153041
atom 5.10453 5.17143 9.82500 O
atom 4.81741 4.86654 8.66096 N
atom 5.07787 5.53083 7.65903 O
atom 4.11081 3.69557 8.51498 N
atom 3.78132 3.21445 7.19266 C
atom 4.32554 1.88618 6.91909 N
atom 5.69244 1.76111 6.74644 N
atom 6.35604 2.79646 6.86396 O
atom 6.13860 0.63596 6.52784 O
atom 3.49515 0.74148 6.65595 C
atom 3.24120 -0.01871 7.89757 N
atom 2.53456 -1.18966 7.75158 N
atom 2.27405 -1.85393 8.75351 O
atom 2.24742 -1.49453 6.58753 O
atom 3.57067 0.46240 9.21989 C
atom 3.02648 1.79068 9.49345 N
atom 3.85689 2.93537 9.75660 C
atom 3.36384 3.58606 10.48551 H
atom 4.80743 2.58247 10.17385 H
atom 1.65957 1.91583 9.66594 N
atom 1.21346 3.04099 9.88455 O
atom 0.99594 0.88049 9.54848 O
atom 4.65775 0.55506 9.34139 H
atom 3.18947 -0.27343 9.93488 H
atom 2.54462 1.09435 6.23866 H
atom 3.98823 0.09079 5.92706 H
atom 2.69424 3.12177 7.07120 H
atom 4.16249 3.95030 6.47767 H
atom -0.20312 9.26211 1.11662 O
atom 0.08383 8.95713 2.28068 N
atom -0.17648 9.62151 3.28259 O
atom 0.79051 7.78621 2.42665 N
atom 1.12002 7.30510 3.74897 C
atom 0.57580 5.97684 4.02253 N
atom -0.79111 5.85176 4.19511 N
atom -1.45470 6.88712 4.07772 O
atom -1.23726 4.72662 4.41383 O
atom 1.40619 4.83214 4.28569 C
atom 1.66013 4.07194 3.04408 N
atom 2.36671 2.90095 3.19007 N
atom 2.62734 2.23675 2.18813 O
atom 2.65398 2.59616 4.35411 O
atom 1.33067 4.55305 1.72175 C
atom 1.87486 5.88133 1.44819 N
atom 1.04445 7.02602 1.18504 C
atom 1.53749 7.67671 0.45612 H
atom 0.09391 6.67311 0.76778 H
atom 3.24177 6.00649 1.27574 N
atom 3.68788 7.13164 1.05706 O
atom 3.90541 4.97114 1.39314 O
atom 0.24360 4.64571 1.60025 H
atom 1.71188 3.81722 1.00677 H
atom 2.35672 5.18500 4.70298 H
atom 0.91310 4.18144 5.01457 H
atom 2.20710 7.21243 3.87044 H
atom 0.73885 8.04095 4.46396 H
