# Supplementary material for: Ab Initio Crystal Structure Prediction of the Energetic Materials LLM-105, RDX, and HMX
Source: Cryst Growth Des. 2023 Aug 17;23(9):6275–89. doi: 10.1021/acs.cgd.3c00027 (PMC10763925; doi:10.1021/acs.cgd.3c00027)
Supplement: Supplementary file 2 — cg3c00027_si_002.zip [file cg3c00027_si_002.zip › CSP_Structures/HMX/0080cc7f30.in]

lattice_vector 5.23738485 0.28893421 2.92068408
lattice_vector 0.59778378 8.20401597 0.42724337
lattice_vector 0.21107765 0.05729022 12.7686441
atom 1.85322 10.50136 6.53618 O
atom 2.67834 10.19159 5.66820 N
atom 3.01522 10.88921 4.71255 O
atom 3.28668 8.96876 5.83791 N
atom 4.16569 8.45606 4.80957 C
atom 3.73126 7.16317 4.29063 N
atom 2.60316 7.12133 3.48981 N
atom 2.03550 8.19703 3.28618 O
atom 2.24219 6.01880 3.07657 O
atom 4.51697 5.96730 4.43094 C
atom 4.07478 5.18098 5.60116 N
atom 4.68315 3.95816 5.77089 N
atom 4.34631 3.26056 6.72656 O
atom 5.50828 3.64840 4.90291 O
atom 3.19577 5.69367 6.62949 C
atom 3.63019 6.98656 7.14843 N
atom 2.84447 8.18242 7.00810 C
atom 2.94076 8.79417 7.91044 H
atom 1.79452 7.88610 6.88212 H
atom 4.75829 7.02843 7.94923 N
atom 5.11925 8.13097 8.36245 O
atom 5.32597 5.95274 8.15287 O
atom 2.18274 5.84522 6.23177 H
atom 3.15345 4.93964 7.42205 H
atom 5.56692 6.26361 4.55689 H
atom 4.42062 5.35554 3.52861 H
atom 5.17872 8.30450 5.20729 H
atom 4.20801 9.21010 4.01701 H
atom 4.97360 -0.62679 11.68897 O
atom 4.15920 -0.12556 12.47153 N
atom 3.77350 -0.62156 13.52836 O
atom 3.60902 1.07503 12.06801 N
atom 2.80698 1.85004 12.98729 C
atom 3.41911 3.13438 13.32342 N
atom 4.53026 3.13367 14.14678 N
atom 4.90897 2.03627 14.56214 O
atom 5.07042 4.22027 14.36852 O
atom 2.82041 4.39566 12.97852 C
atom 3.36533 4.92795 11.71214 N
atom 2.81514 6.12853 11.30860 N
atom 3.20085 6.62453 10.25177 O
atom 2.00073 6.62976 12.09115 O
atom 4.16737 4.15293 10.79286 C
atom 3.55522 2.86860 10.45673 N
atom 4.15391 1.60732 10.80161 C
atom 3.96773 0.88178 10.00347 H
atom 5.23319 1.76898 10.90305 H
atom 2.44401 2.86933 9.63345 N
atom 1.90381 1.78274 9.41177 O
atom 2.06529 3.96672 9.21810 O
atom 5.14524 3.92286 11.23547 H
atom 4.32648 4.76543 9.89945 H
atom 1.74113 4.23397 12.87704 H
atom 3.00656 5.12119 13.77667 H
atom 1.82910 2.08009 12.54469 H
atom 2.64790 1.23754 13.88071 H
