# Supplementary material for: Ab Initio Crystal Structure Prediction of the Energetic Materials LLM-105, RDX, and HMX
Source: Cryst Growth Des. 2023 Aug 17;23(9):6275–89. doi: 10.1021/acs.cgd.3c00027 (PMC10763925; doi:10.1021/acs.cgd.3c00027)
Supplement: Supplementary file 2 — cg3c00027_si_002.zip [file cg3c00027_si_002.zip › CSP_Structures/HMX/7c3f9a7efd.in]

lattice_vector 11.79220925 0.12835803 -0.691583
lattice_vector -6.22080793 13.88796906 -2.61922323
lattice_vector 0.92346111 -5.69138342 14.7134687
atom 7.08041 5.61287 -3.42730 O
atom 6.59261 5.34583 -2.32404 N
atom 7.21360 4.91534 -1.34570 O
atom 5.24620 5.57544 -2.16202 N
atom 4.49850 6.11900 -3.29119 C
atom 4.84259 7.49101 -3.60413 N
atom 5.29510 7.80308 -4.89177 N
atom 5.47282 6.86893 -5.66769 O
atom 5.44784 8.99388 -5.15569 O
atom 4.54523 8.56941 -2.67836 C
atom 5.25931 8.43163 -1.41691 N
atom 6.61024 8.69004 -1.41272 N
atom 7.10353 9.13270 -2.45618 O
atom 7.22898 8.43463 -0.37429 O
atom 4.66015 7.87366 -0.20891 C
atom 5.06738 6.50965 0.06008 N
atom 4.68721 5.42411 -0.82611 C
atom 3.59424 5.38876 -0.94424 H
atom 5.02758 4.48725 -0.37863 H
atom 5.67383 6.20873 1.28568 N
atom 5.88129 5.02176 1.52849 O
atom 5.92120 7.14738 2.03666 O
atom 3.57144 7.92182 -0.35749 H
atom 4.91387 8.48664 0.65906 H
atom 3.47298 8.58158 -2.43363 H
atom 4.81111 9.51271 -3.16133 H
atom 3.43580 6.04796 -3.01676 H
atom 4.66218 5.51049 -4.18362 H
atom 4.49815 9.01182 4.70644 O
atom 4.99143 9.45453 3.66300 N
atom 4.37269 9.70991 2.62455 O
atom 6.34237 9.71292 3.66718 N
atom 7.05644 9.57514 4.92862 C
atom 6.75908 10.65354 5.85439 N
atom 6.30655 10.34147 7.14203 N
atom 6.15386 9.15067 7.40596 O
atom 6.12888 11.27562 7.91796 O
atom 7.10317 12.02555 5.54145 C
atom 6.35546 12.56910 4.41228 N
atom 5.00905 12.79869 4.57429 N
atom 4.52126 12.53170 5.67756 O
atom 4.38808 13.22923 3.59597 O
atom 6.91446 12.72043 3.07637 C
atom 6.53431 11.63489 2.19017 N
atom 6.94152 10.27089 2.45918 C
atom 8.03024 10.22271 2.60776 H
atom 6.68780 9.65790 1.59121 H
atom 5.92790 11.93581 0.96456 N
atom 5.68042 10.99715 0.21362 O
atom 5.72034 13.12278 0.72179 O
atom 8.00743 12.75579 3.19450 H
atom 6.57409 13.65729 2.62889 H
atom 8.16587 12.09660 5.26703 H
atom 6.93948 12.63406 6.43388 H
atom 8.12869 9.56297 4.68389 H
atom 6.79056 8.63184 5.41159 H
atom -0.86944 6.10376 12.40394 O
atom -1.49042 6.53431 11.42562 N
atom -1.00263 6.80130 10.32235 O
atom -2.83684 6.76387 11.58763 N
atom -3.39583 6.61253 12.92354 C
atom -3.01567 7.69806 13.80974 N
atom -2.40926 7.39714 15.03536 N
atom -2.20172 6.21017 15.27813 O
atom -2.16180 8.33580 15.78630 O
atom -3.42288 9.06208 13.54074 C
atom -2.82374 9.62004 12.33273 N
atom -1.47280 9.87843 12.33690 N
atom -0.85406 9.62308 13.37535 O
atom -0.97953 10.32115 11.29345 O
atom -3.53783 9.75782 11.07130 C
atom -3.24049 8.67942 10.14551 N
atom -3.58455 7.30741 10.45846 C
atom -4.64724 7.23635 10.73288 H
atom -3.42085 6.69890 9.56603 H
atom -2.78804 8.99151 8.85785 N
atom -2.61022 8.05735 8.08197 O
atom -2.63520 10.18229 8.59397 O
atom -4.61008 9.76998 11.31604 H
atom -3.27196 10.70112 10.58833 H
atom -4.51159 9.11026 13.39218 H
atom -3.16914 9.67506 14.40871 H
atom -4.48880 6.57719 12.80541 H
atom -3.05547 5.67567 13.37102 H
atom -1.52341 9.64574 2.97033 O
atom -0.90468 9.39040 4.00880 N
atom -1.39795 8.94764 5.05222 O
atom 0.44626 9.64876 4.01297 N
atom 1.04542 10.20672 2.80497 C
atom 0.63823 11.57073 2.53595 N
atom 0.03184 11.87165 1.31033 N
atom -0.21570 10.93299 0.55942 O
atom -0.17579 13.05861 1.06760 O
atom 1.01836 12.65626 3.42216 C
atom 0.45936 12.50491 4.75807 N
atom -0.88706 12.73447 4.92008 N
atom -1.50803 13.16506 3.94177 O
atom -1.37484 12.46751 6.02336 O
atom 1.20707 11.96137 5.88724 C
atom 0.86302 10.58936 6.20019 N
atom 1.16034 9.51096 5.27440 C
atom 2.23259 9.49878 5.02967 H
atom 0.89446 8.56766 5.75737 H
atom 0.41054 10.27728 7.48784 N
atom 0.25770 9.08649 7.75173 O
atom 0.23274 11.21143 8.26373 O
atom 2.26977 12.03243 5.61282 H
atom 1.04338 12.56988 6.77967 H
atom 2.11132 12.69163 3.54030 H
atom 0.67798 13.59312 2.97469 H
atom 2.13413 10.15853 2.95354 H
atom 0.79169 9.59373 1.93699 H
atom 4.89348 6.86548 9.97657 O
atom 4.40569 6.59848 11.07983 N
atom 5.02666 6.16795 12.05816 O
atom 3.05927 6.82806 11.24184 N
atom 2.31156 7.37158 10.11266 C
atom 2.65561 8.74360 9.79972 N
atom 3.10810 9.05568 8.51207 N
atom 3.28588 8.12152 7.73617 O
atom 3.26090 10.24647 8.24817 O
atom 2.35828 9.82200 10.72550 C
atom 3.07236 9.68423 11.98693 N
atom 4.42330 9.94262 11.99110 N
atom 4.91657 10.38533 10.94765 O
atom 5.04204 9.68726 13.02955 O
atom 2.47322 9.12627 13.19494 C
atom 2.88043 7.76226 13.46395 N
atom 2.50027 6.67672 12.57775 C
atom 1.40731 6.64137 12.45962 H
atom 2.84064 5.73986 13.02524 H
atom 3.48683 7.46134 14.68957 N
atom 3.69440 6.27437 14.93233 O
atom 3.73432 8.40000 15.44050 O
atom 1.38451 9.17445 13.04638 H
atom 2.72696 9.73925 14.06291 H
atom 1.28603 9.83416 10.97024 H
atom 2.62414 10.76530 10.24252 H
atom 1.24887 7.30052 10.38709 H
atom 2.47526 6.76307 9.22024 H
atom 1.71245 2.00366 6.36187 O
atom 2.20573 2.44636 5.31841 N
atom 1.58698 2.70173 4.27997 O
atom 3.55666 2.70476 5.32258 N
atom 4.27075 2.56699 6.58402 C
atom 3.97340 3.64539 7.50980 N
atom 3.52090 3.33331 8.79744 N
atom 3.36817 2.14252 9.06136 O
atom 3.34318 4.26746 9.57336 O
atom 4.31747 5.01740 7.19685 C
atom 3.56976 5.56094 6.06768 N
atom 2.22334 5.79052 6.22969 N
atom 1.73555 5.52352 7.33296 O
atom 1.60236 6.22104 5.25136 O
atom 4.12875 5.71227 4.73177 C
atom 3.74859 4.62674 3.84557 N
atom 4.15580 3.26273 4.11458 C
atom 5.24452 3.21455 4.26314 H
atom 3.90207 2.64974 3.24661 H
atom 3.14220 4.92766 2.61995 N
atom 2.89469 3.98899 1.86903 O
atom 2.93462 6.11462 2.37719 O
atom 5.22172 5.74761 4.84990 H
atom 3.78839 6.64913 4.28428 H
atom 5.38016 5.08846 6.92243 H
atom 4.15377 5.62591 8.08928 H
atom 5.34300 2.55483 6.33928 H
atom 4.00488 1.62369 7.06699 H
atom 1.31749 4.85115 -0.99992 O
atom 0.69652 5.28171 -1.97824 N
atom 1.18430 5.54869 -3.08152 O
atom -0.64990 5.51129 -1.81623 N
atom -1.20889 5.35994 -0.48032 C
atom -0.82873 6.44548 0.40588 N
atom -0.22229 6.14457 1.63148 N
atom -0.01481 4.95760 1.87428 O
atom 0.02511 7.08322 2.38244 O
atom -1.23596 7.80949 0.13687 C
atom -0.63680 8.36746 -1.07113 N
atom 0.71414 8.62583 -1.06695 N
atom 1.33287 8.37048 -0.02850 O
atom 1.20742 9.06856 -2.11039 O
atom -1.35088 8.50524 -2.33257 C
atom -1.05354 7.42684 -3.25835 N
atom -1.39761 6.05483 -2.94540 C
atom -2.46030 5.98378 -2.67097 H
atom -1.23392 5.44632 -3.83782 H
atom -0.60106 7.73891 -4.54600 N
atom -0.42327 6.80476 -5.32189 O
atom -0.44824 8.92970 -4.80989 O
atom -2.42313 8.51741 -2.08783 H
atom -1.08500 9.44854 -2.81554 H
atom -2.32467 7.85766 -0.01170 H
atom -0.98223 8.42248 1.00485 H
atom -2.30186 5.32458 -0.59845 H
atom -0.86851 4.42308 -0.03284 H
atom 7.48309 2.76593 3.93417 O
atom 8.10184 2.51053 4.97261 N
atom 7.60856 2.06787 6.01607 O
atom 9.45277 2.76894 4.97679 N
atom 10.05191 3.32691 3.76878 C
atom 9.64469 4.69092 3.49978 N
atom 9.03829 4.99184 2.27416 N
atom 8.79081 4.05318 1.52323 O
atom 8.83073 6.17881 2.03139 O
atom 10.02486 5.77646 4.38598 C
atom 9.46586 5.62513 5.72189 N
atom 8.11945 5.85473 5.88390 N
atom 7.49847 6.28522 4.90556 O
atom 7.63165 5.58770 6.98716 O
atom 10.21357 5.08159 6.85106 C
atom 9.86948 3.70958 7.16400 N
atom 10.16685 2.63118 6.23822 C
atom 11.23910 2.61902 5.99349 H
atom 9.90099 1.68787 6.72120 H
atom 9.41695 3.39750 8.45163 N
atom 9.26429 2.20670 8.71557 O
atom 9.23931 4.33164 9.22757 O
atom 11.27626 5.15264 6.57664 H
atom 10.04987 5.69010 7.74349 H
atom 11.11782 5.81180 4.50411 H
atom 9.68450 6.71332 3.93849 H
atom 11.14062 3.27874 3.91735 H
atom 9.79818 2.71393 2.90081 H
