# Supplementary material for: Ab Initio Crystal Structure Prediction of the Energetic Materials LLM-105, RDX, and HMX
Source: Cryst Growth Des. 2023 Aug 17;23(9):6275–89. doi: 10.1021/acs.cgd.3c00027 (PMC10763925; doi:10.1021/acs.cgd.3c00027)
Supplement: Supplementary file 2 — cg3c00027_si_002.zip [file cg3c00027_si_002.zip › CSP_Structures/LLM/geometry_ef0ea66f6f.in]

lattice_vector 4.28469569 -0.00524433 0.0018473
lattice_vector 0.00847849 7.78236689 0.0109271
lattice_vector 0.00042093 -0.0365577 24.01275822
atom -2.75162 5.95899 22.88298 O
atom -3.23374 5.44431 21.85800 N
atom -4.09227 5.97700 21.15419 O
atom -2.74342 4.12808 21.47761 C
atom -3.22340 3.64686 20.35484 N
atom -2.80825 2.49248 19.90564 C
atom -3.39568 2.05525 18.63628 N
atom -2.92830 1.01122 18.14111 O
atom -4.30392 2.71125 18.14788 O
atom -1.85195 1.68470 20.59119 C
atom -1.36165 0.50007 20.27044 N
atom -0.70385 0.06434 20.92428 H
atom -1.58505 0.04864 19.38101 H
atom -1.36336 2.21688 21.76944 N
atom -0.44886 1.54849 22.41912 O
atom -1.78379 3.43571 22.27503 C
atom -1.20720 3.77721 23.41609 N
atom -0.57772 3.07898 23.81916 H
atom -1.50387 4.57080 23.99748 H
atom -0.60821 1.77204 13.14715 O
atom -1.09020 2.28781 14.17160 N
atom -1.95050 1.75699 14.87457 O
atom -0.59742 3.60296 14.55241 C
atom -1.07724 4.08500 15.67486 N
atom -0.65979 5.23827 16.12475 C
atom -1.24757 5.67653 17.39363 N
atom -0.77853 6.71941 17.88961 O
atom -2.15781 5.02241 17.88080 O
atom 0.29903 6.04393 15.44024 C
atom 0.79210 7.22713 15.76193 N
atom 1.45123 7.66157 15.10858 H
atom 0.56899 7.67896 16.65126 H
atom 0.78700 5.51117 14.26194 N
atom 1.70308 6.17789 13.61284 O
atom 0.36422 4.29342 13.75579 C
atom 0.94063 3.95092 12.61491 N
atom 1.57176 4.64790 12.21230 H
atom 0.64203 3.15833 12.03317 H
atom 7.04113 -2.12304 10.86828 O
atom 7.52346 -1.60550 9.84489 N
atom 8.38245 -2.13609 9.14008 O
atom 7.03280 -0.28850 9.46774 C
atom 7.51264 0.19559 8.34618 N
atom 7.09684 1.35076 7.89966 C
atom 7.68441 1.79141 6.63153 N
atom 7.21640 2.83613 6.13848 O
atom 8.59350 1.13736 6.14214 O
atom 6.13993 2.15635 8.58694 C
atom 5.64890 3.34135 8.26860 N
atom 4.99135 3.77574 8.92359 H
atom 5.87254 3.79484 7.38030 H
atom 5.65184 1.62138 9.76411 N
atom 4.73729 2.28797 10.41556 O
atom 6.07294 0.40159 10.26683 C
atom 5.49690 0.05705 11.40723 N
atom 4.86692 0.75365 11.81234 H
atom 5.79390 -0.73830 11.98589 H
atom 4.90738 9.87428 1.15322 O
atom 5.38861 9.35563 2.17663 N
atom 6.24825 9.88461 2.88190 O
atom 4.89580 8.03929 2.55319 C
atom 5.37535 7.55362 3.67419 N
atom 4.95798 6.39883 4.12016 C
atom 5.54522 5.95657 5.38793 N
atom 5.07642 4.91174 5.88001 O
atom 6.45477 6.60954 5.87797 O
atom 3.99955 5.59523 3.43262 C
atom 3.50696 4.41070 3.74999 N
atom 2.84764 3.97845 3.09532 H
atom 3.73021 3.95599 4.63778 H
atom 3.51134 6.13213 2.25635 N
atom 2.59494 5.46773 1.60519 O
atom 3.93424 7.35145 1.75417 C
atom 3.35794 7.69766 0.61438 N
atom 2.72671 7.00209 0.20944 H
atom 3.65630 8.49227 0.03531 H
