# Supplementary material for: Ab Initio Crystal Structure Prediction of the Energetic Materials LLM-105, RDX, and HMX
Source: Cryst Growth Des. 2023 Aug 17;23(9):6275–89. doi: 10.1021/acs.cgd.3c00027 (PMC10763925; doi:10.1021/acs.cgd.3c00027)
Supplement: Supplementary file 2 — cg3c00027_si_002.zip [file cg3c00027_si_002.zip › CSP_Structures/LLM/b9c769ae79.in]

lattice_vector 6.32201054 -0.03055923 0.65875303
lattice_vector -0.03028806 9.13747163 -0.11823594
lattice_vector 0.05692762 -0.01477302 13.32195638
atom 4.78615 4.33637 8.07325 O
atom 4.87644 5.10901 9.04518 N
atom 5.02133 4.72264 10.20817 O
atom 4.80977 6.53456 8.77722 C
atom 4.92580 7.31313 9.83310 N
atom 4.91787 8.61585 9.67190 C
atom 5.09396 9.41556 10.87134 N
atom 5.31162 10.62482 10.71975 O
atom 5.02619 8.86691 11.98092 O
atom 4.77525 9.24798 8.40435 C
atom 4.76864 10.53253 8.08917 N
atom 4.58030 10.75576 7.10852 H
atom 4.87262 11.25391 8.79599 H
atom 4.61683 8.40284 7.31905 N
atom 4.48295 8.92378 6.14696 O
atom 4.63258 7.02340 7.44847 C
atom 4.48311 6.35837 6.31422 N
atom 4.35912 6.89897 5.45068 H
atom 4.49174 5.34148 6.29656 H
atom 1.35879 4.90605 5.76391 O
atom 1.26871 4.13355 4.79184 N
atom 1.12411 4.52015 3.62889 O
atom 1.33525 2.70797 5.05963 C
atom 1.21916 1.92954 4.00368 N
atom 1.22693 0.62681 4.16474 C
atom 1.05074 -0.17278 2.96525 N
atom 0.83216 -1.38186 3.11683 O
atom 1.11938 0.37578 1.85565 O
atom 1.36939 -0.00552 5.43221 C
atom 1.37594 -1.29001 5.74745 N
atom 1.56418 -1.51279 6.72826 H
atom 1.27182 -2.01182 5.04111 H
atom 1.52791 0.83954 6.51762 N
atom 1.66160 0.31850 7.68967 O
atom 1.51225 2.21897 6.38835 C
atom 1.66162 2.88390 7.52267 N
atom 1.78528 2.34328 8.38623 H
atom 1.65293 3.90079 7.54037 H
atom 4.32813 8.02122 1.52883 O
atom 4.20400 7.22047 2.47569 N
atom 3.92308 7.56199 3.62192 O
atom 4.38711 5.80808 2.17895 C
atom 4.35589 4.99488 3.20675 N
atom 4.45532 3.69775 3.01012 C
atom 4.44758 2.85552 4.19245 N
atom 4.42418 1.62957 4.01590 O
atom 4.46307 3.38649 5.31398 O
atom 4.56005 3.10551 1.71822 C
atom 4.61622 1.83579 1.35100 N
atom 4.72968 1.65430 0.34866 H
atom 4.55048 1.07475 2.02248 H
atom 4.62663 3.99861 0.65924 N
atom 4.75204 3.52680 -0.53770 O
atom 4.55829 5.36927 0.83393 C
atom 4.64592 6.05937 -0.29671 N
atom 4.75872 5.52134 -1.16477 H
atom 4.63742 7.07736 -0.30646 H
atom 1.81710 1.22161 12.30867 O
atom 1.94084 2.02220 11.36165 N
atom 2.22095 1.68048 10.21527 O
atom 1.75829 3.43466 11.65837 C
atom 1.78924 4.24775 10.63049 N
atom 1.69011 5.54492 10.82700 C
atom 1.69749 6.38700 9.64453 N
atom 1.72080 7.61299 9.82094 O
atom 1.68180 5.85588 8.52309 O
atom 1.58588 6.13732 12.11886 C
atom 1.52975 7.40710 12.48593 N
atom 1.41637 7.58866 13.48826 H
atom 1.59501 8.16801 11.81427 H
atom 1.51978 5.24437 13.17801 N
atom 1.39420 5.71626 14.37491 O
atom 1.58769 3.87365 13.00343 C
atom 1.49995 3.18372 14.13417 N
atom 1.38704 3.72196 15.00210 H
atom 1.50812 2.16571 14.14430 H
