# Supplementary material for: Ab Initio Crystal Structure Prediction of the Energetic Materials LLM-105, RDX, and HMX
Source: Cryst Growth Des. 2023 Aug 17;23(9):6275–89. doi: 10.1021/acs.cgd.3c00027 (PMC10763925; doi:10.1021/acs.cgd.3c00027)
Supplement: Supplementary file 2 — cg3c00027_si_002.zip [file cg3c00027_si_002.zip › CSP_Structures/LLM/e0979f9d31.in]

lattice_vector 7.02636504 2.26619685 6.81789864
lattice_vector -0.81305739 -9.09658058 -0.19538884
lattice_vector -1.00743613 0.41102084 -13.40106027
atom 1.25148 -0.65243 0.41406 O
atom 1.14291 -1.87948 0.54436 N
atom 1.20772 -2.45861 1.63597 O
atom 0.93144 -2.65963 -0.66589 C
atom 0.81993 -3.95876 -0.51301 N
atom 0.64049 -4.71902 -1.57367 C
atom 0.55934 -6.14522 -1.31740 N
atom 0.38767 -6.89761 -2.29659 O
atom 0.66478 -6.55563 -0.16020 O
atom 0.53824 -4.21101 -2.90231 C
atom 0.36009 -4.85639 -4.04836 N
atom 0.30562 -4.30194 -4.91096 H
atom 0.25821 -5.86818 -4.06716 H
atom 0.67473 -2.84096 -3.02702 N
atom 0.63775 -2.31141 -4.20159 O
atom 0.88147 -2.01204 -1.93401 C
atom 1.01798 -0.73804 -2.25325 N
atom 0.96976 -0.51779 -3.25248 H
atom 1.14940 -0.01696 -1.55042 H
atom 4.20531 -0.86907 -0.51809 O
atom 4.31236 0.35804 -0.64881 N
atom 4.24568 0.93692 -1.74046 O
atom 4.52424 1.13873 0.56107 C
atom 4.63569 2.43778 0.40760 N
atom 4.81476 3.19858 1.46798 C
atom 4.89516 4.62466 1.21108 N
atom 5.06521 5.37774 2.19007 O
atom 4.79103 5.03434 0.05353 O
atom 4.91698 2.69118 2.79683 C
atom 5.09477 3.33722 3.94255 N
atom 5.15013 2.78336 4.80548 H
atom 5.19633 4.34905 3.96068 H
atom 4.78103 1.32113 2.92209 N
atom 4.81824 0.79206 4.09685 O
atom 4.57423 0.49167 1.82943 C
atom 4.43763 -0.78213 2.14951 N
atom 4.48559 -1.00135 3.14901 H
atom 4.30617 -1.50387 1.44735 H
atom 3.65681 -0.73998 -7.12642 O
atom 3.52443 -1.95413 -7.33351 N
atom 3.36717 -2.44535 -8.46126 O
atom 3.57524 -2.83501 -6.17719 C
atom 3.48026 -4.12361 -6.41817 N
atom 3.52584 -4.97453 -5.41777 C
atom 3.44149 -6.37857 -5.77516 N
atom 3.46154 -7.20752 -4.84494 O
atom 3.35477 -6.69690 -6.96093 O
atom 3.65746 -4.57997 -4.05493 C
atom 3.68271 -5.30913 -2.94660 N
atom 3.78484 -4.80909 -2.05499 H
atom 3.62331 -6.32471 -2.97679 H
atom 3.76174 -3.21831 -3.83796 N
atom 3.89255 -2.78840 -2.62784 O
atom 3.74085 -2.29169 -4.86974 C
atom 3.88836 -1.04186 -4.46463 N
atom 3.98475 -0.90149 -3.45353 H
atom 3.89730 -0.25866 -5.11222 H
atom 0.17234 -2.99843 -8.85806 O
atom 0.19408 -3.82700 -7.92758 N
atom 0.28219 -3.50827 -6.74203 O
atom 0.10975 -5.23124 -8.28444 C
atom 0.15620 -6.08187 -7.28382 N
atom 0.06081 -7.37051 -7.52437 C
atom 0.11013 -8.25085 -6.36761 N
atom -0.01967 -9.46530 -6.57448 O
atom 0.26302 -7.75889 -5.23952 O
atom -0.10446 -7.91442 -8.83167 C
atom -0.25190 -9.16444 -9.23627 N
atom -0.34934 -9.30522 -10.24719 H
atom -0.26029 -9.94728 -8.58826 H
atom -0.12595 -6.98817 -9.86362 N
atom -0.25914 -7.41796 -11.07356 O
atom -0.02222 -5.62631 -9.64705 C
atom -0.04861 -4.89766 -10.75567 N
atom -0.15072 -5.39850 -11.64684 H
atom 0.01052 -3.88204 -10.72618 H
