# Supplementary material for: Ab Initio Crystal Structure Prediction of the Energetic Materials LLM-105, RDX, and HMX
Source: Cryst Growth Des. 2023 Aug 17;23(9):6275–89. doi: 10.1021/acs.cgd.3c00027 (PMC10763925; doi:10.1021/acs.cgd.3c00027)
Supplement: Supplementary file 2 — cg3c00027_si_002.zip [file cg3c00027_si_002.zip › CSP_Structures/LLM/33558c630c.in]

lattice_vector 4.47445447 -0.00473187 -0.00601845
lattice_vector 0.00901644 7.68484207 0.76597592
lattice_vector 0.03754324 0.15146829 23.01263662
atom 5.18318 7.73091 22.60365 O
atom 5.70370 7.23487 21.58567 N
atom 6.60860 7.76696 20.94413 O
atom 5.19069 5.95014 21.14137 C
atom 5.70260 5.49737 20.02174 N
atom 5.26818 4.37457 19.51573 C
atom 5.87459 3.98092 18.24188 N
atom 5.39942 2.97221 17.68661 O
atom 6.80506 4.64242 17.80215 O
atom 4.27254 3.56674 20.14189 C
atom 3.76669 2.41115 19.75031 N
atom 3.08226 1.95349 20.35851 H
atom 3.98646 2.01926 18.83163 H
atom 3.76621 4.05494 21.33641 N
atom 2.84515 3.36165 21.94057 O
atom 4.18121 5.25807 21.87921 C
atom 3.58421 5.60793 23.00723 N
atom 2.89025 4.97886 23.42715 H
atom 3.84602 6.47149 23.48074 H
atom -0.66215 0.10080 1.16898 O
atom -1.18266 0.59683 2.18697 N
atom -2.08756 0.06474 2.82850 O
atom -0.66965 1.88155 2.63128 C
atom -1.18156 2.33431 3.75091 N
atom -0.74714 3.45711 4.25694 C
atom -1.35355 3.85075 5.53079 N
atom -0.87839 4.85946 6.08606 O
atom -2.28402 3.18924 5.97052 O
atom 0.24850 4.26495 3.63078 C
atom 0.75436 5.42053 4.02237 N
atom 1.43878 5.87819 3.41416 H
atom 0.53459 5.81241 4.94105 H
atom 0.75483 3.77675 2.43625 N
atom 1.67589 4.47004 1.83210 O
atom 0.33983 2.57362 1.89344 C
atom 0.93682 2.22377 0.76542 N
atom 1.63078 2.85284 0.34551 H
atom 0.67502 1.36022 0.29190 H
atom 2.92698 4.01526 13.05308 O
atom 3.45159 4.51007 14.06964 N
atom 4.35726 3.97588 14.70868 O
atom 2.94259 5.79601 14.51548 C
atom 3.45892 6.24769 15.63356 N
atom 3.02846 7.37155 16.14071 C
atom 3.63967 7.76393 17.41267 N
atom 3.16851 8.77388 17.96919 O
atom 4.57001 7.10020 17.84980 O
atom 2.03262 8.18160 15.51734 C
atom 1.53055 9.33844 15.91023 N
atom 0.84506 9.79756 15.30406 H
atom 1.75399 9.72989 16.82825 H
atom 1.52145 7.69443 14.32441 N
atom 0.60001 8.38973 13.72279 O
atom 1.93225 6.49027 13.78057 C
atom 1.33095 6.14159 12.65438 N
atom 0.63701 6.77221 12.23650 H
atom 1.58953 5.27746 12.18013 H
atom 1.59395 3.81632 10.71971 O
atom 1.06939 3.32155 9.70310 N
atom 0.16369 3.85572 9.06409 O
atom 1.57839 2.03561 9.25726 C
atom 1.06207 1.58395 8.13917 N
atom 1.49254 0.46009 7.63200 C
atom 0.88135 0.06773 6.36003 N
atom 1.35252 -0.94222 5.80350 O
atom -0.04899 0.73146 5.92291 O
atom 2.48838 -0.34996 8.25537 C
atom 2.99046 -1.50679 7.86247 N
atom 3.67595 -1.96592 8.46864 H
atom 2.76703 -1.89823 6.94444 H
atom 2.99954 0.13720 9.44832 N
atom 3.92098 -0.55811 10.04993 O
atom 2.58873 1.34134 9.99217 C
atom 3.19003 1.69002 11.11836 N
atom 3.88397 1.05940 11.53623 H
atom 2.93143 2.55414 11.59262 H
