# Supplementary material for: Ab Initio Crystal Structure Prediction of the Energetic Materials LLM-105, RDX, and HMX
Source: Cryst Growth Des. 2023 Aug 17;23(9):6275–89. doi: 10.1021/acs.cgd.3c00027 (PMC10763925; doi:10.1021/acs.cgd.3c00027)
Supplement: Supplementary file 2 — cg3c00027_si_002.zip [file cg3c00027_si_002.zip › CSP_Structures/LLM/0d368a48c2.in]

lattice_vector 6.40289933 -2.10674117 1.70212223
lattice_vector 0.864472 -8.99207751 1.57917639
lattice_vector -2.61250824 0.19493743 -14.45175172
atom 5.00317 -6.36728 -2.92199 O
atom 5.10927 -7.54181 -2.54445 N
atom 4.86158 -7.91511 -1.38771 O
atom 5.56593 -8.51618 -3.52032 C
atom 5.62936 -9.76538 -3.11749 N
atom 6.03955 -10.69353 -3.95205 C
atom 6.09580 -12.04225 -3.41470 N
atom 6.50034 -12.94450 -4.17341 O
atom 5.74805 -12.24270 -2.25151 O
atom 6.41491 -10.43058 -5.30192 C
atom 6.81904 -11.25703 -6.25516 N
atom 7.01598 -10.85787 -7.18050 H
atom 6.91885 -12.25432 -6.08151 H
atom 6.35450 -9.10224 -5.68610 N
atom 6.70656 -8.78110 -6.88603 O
atom 5.93788 -8.09661 -4.82918 C
atom 5.97103 -6.88852 -5.37024 N
atom 6.33143 -6.83190 -6.32778 H
atom 5.67288 -6.06256 -4.85908 H
atom 4.65465 -10.64855 -9.80868 O
atom 4.54973 -9.47382 -10.18591 N
atom 4.79789 -9.10038 -11.34245 O
atom 4.09313 -8.49938 -9.20995 C
atom 4.03090 -7.25007 -9.61267 N
atom 3.62073 -6.32195 -8.77797 C
atom 3.56452 -4.97307 -9.31478 N
atom 3.16301 -4.07058 -8.55469 O
atom 3.90810 -4.77266 -10.47922 O
atom 3.24492 -6.58500 -7.42821 C
atom 2.84089 -5.75864 -6.47485 N
atom 2.64290 -6.15804 -5.54984 H
atom 2.74214 -4.76116 -6.64807 H
atom 3.30450 -7.91345 -7.04422 N
atom 2.95187 -8.23453 -5.84447 O
atom 3.72073 -8.91909 -7.90124 C
atom 3.68706 -10.12728 -7.36041 N
atom 3.32644 -10.18405 -6.40296 H
atom 3.98532 -10.95316 -7.87161 H
atom 0.81410 -5.02853 -10.86923 O
atom 0.61758 -3.80841 -10.94875 N
atom 0.21547 -3.11863 -9.99978 O
atom 0.86414 -3.17784 -12.23258 C
atom 0.70124 -1.87445 -12.28960 N
atom 0.89113 -1.25186 -13.43051 C
atom 0.66735 0.18509 -13.40998 N
atom 0.80532 0.80185 -14.48354 O
atom 0.35866 0.73026 -12.35113 O
atom 1.28793 -1.90820 -14.63295 C
atom 1.52087 -1.41080 -15.83992 N
atom 1.81854 -2.06130 -16.57655 H
atom 1.42471 -0.41477 -16.02410 H
atom 1.43942 -3.28027 -14.53955 N
atom 1.75780 -3.95059 -15.59590 O
atom 1.23602 -3.97178 -13.35519 C
atom 1.39426 -5.28005 -13.46969 N
atom 1.61436 -5.62792 -14.40776 H
atom 1.28231 -5.90548 -12.67738 H
atom 1.57808 -0.88847 -5.14231 O
atom 1.77530 -2.10849 -5.06264 N
atom 2.17820 -2.79800 -6.01140 O
atom 1.52857 -2.73914 -3.77889 C
atom 1.69081 -4.04263 -3.72212 N
atom 1.50037 -4.66525 -2.58127 C
atom 1.72332 -6.10221 -2.60210 N
atom 1.58577 -6.71904 -1.52849 O
atom 2.03092 -6.64748 -3.66123 O
atom 1.10376 -4.00883 -1.37884 C
atom 0.87100 -4.50620 -0.17182 N
atom 0.57299 -3.85562 0.56459 H
atom 0.96716 -5.50225 0.01225 H
atom 0.95212 -2.63679 -1.47226 N
atom 0.63315 -1.96653 -0.41603 O
atom 1.15613 -1.94525 -2.65645 C
atom 0.99745 -0.63702 -2.54209 N
atom 0.77696 -0.28917 -1.60412 H
atom 1.10990 -0.01145 -3.33423 H
