# Supplementary material for: Ab Initio Crystal Structure Prediction of the Energetic Materials LLM-105, RDX, and HMX
Source: Cryst Growth Des. 2023 Aug 17;23(9):6275–89. doi: 10.1021/acs.cgd.3c00027 (PMC10763925; doi:10.1021/acs.cgd.3c00027)
Supplement: Supplementary file 2 — cg3c00027_si_002.zip [file cg3c00027_si_002.zip › CSP_Structures/LLM/a5f7b3f2d5.in]

lattice_vector 5.85077301 -0.04481323 0.00019839
lattice_vector 1.60709993 -8.25912088 0.00738114
lattice_vector 0.00149485 -0.01394876 -15.85681759
atom 2.16753 -0.48055 -0.79463 O
atom 2.87195 -1.16337 -1.56171 N
atom 3.90347 -0.75879 -2.09547 O
atom 2.44064 -2.53434 -1.80960 C
atom 3.24750 -3.26041 -2.54700 N
atom 2.97938 -4.52688 -2.74907 C
atom 3.96558 -5.27434 -3.51776 N
atom 4.00431 -6.49878 -3.37379 O
atom 4.72625 -4.64333 -4.26015 O
atom 1.82778 -5.18208 -2.23057 C
atom 1.46204 -6.44260 -2.35823 N
atom 0.55740 -6.71440 -1.96945 H
atom 2.02732 -7.11431 -2.88747 H
atom 0.96829 -4.38272 -1.49728 N
atom -0.10537 -4.93025 -1.00860 O
atom 1.22890 -3.04491 -1.24833 C
atom 0.32304 -2.43058 -0.50361 N
atom -0.49727 -2.96845 -0.20056 H
atom 0.43666 -1.44890 -0.25890 H
atom 1.63585 -7.82210 -15.05471 O
atom 0.93143 -7.13928 -14.28763 N
atom -0.10008 -7.54386 -13.75386 O
atom 1.36274 -5.76831 -14.03975 C
atom 0.55588 -5.04224 -13.30235 N
atom 0.82399 -3.77576 -13.10028 C
atom -0.16221 -3.02831 -12.33160 N
atom -0.20095 -1.80387 -12.47557 O
atom -0.92288 -3.65931 -11.58920 O
atom 1.97558 -3.12056 -13.61878 C
atom 2.34133 -1.86004 -13.49113 N
atom 3.24597 -1.58824 -13.87991 H
atom 1.77605 -1.18833 -12.96189 H
atom 2.83508 -3.91992 -14.35208 N
atom 3.90874 -3.37239 -14.84076 O
atom 2.57447 -5.25773 -14.60102 C
atom 3.48033 -5.87206 -15.34574 N
atom 4.30064 -5.33419 -15.64879 H
atom 3.36672 -6.85375 -15.59044 H
atom 3.75708 -3.70946 -8.72027 O
atom 3.05279 -3.02793 -9.48852 N
atom 2.02146 -3.43347 -10.02169 O
atom 3.48419 -1.65743 -9.73886 C
atom 2.67750 -0.93263 -10.47758 N
atom 2.94562 0.33350 -10.68185 C
atom 1.95956 1.07962 -11.45188 N
atom 1.92077 2.30430 -11.31007 O
atom 1.19911 0.44735 -12.19326 O
atom 4.09708 0.98961 -10.16444 C
atom 4.46284 2.24991 -10.29428 N
atom 5.36739 2.52238 -9.90596 H
atom 3.89767 2.92069 -10.82473 H
atom 4.95641 0.19152 -9.42968 N
atom 6.02993 0.73991 -8.94188 O
atom 4.69579 -1.14587 -9.17841 C
atom 5.60148 -1.75890 -8.43257 N
atom 6.42170 -1.22048 -8.13041 H
atom 5.48783 -2.74015 -8.18610 H
atom 5.89705 -4.63800 -7.12887 O
atom 6.60134 -5.31953 -6.36062 N
atom 7.63267 -4.91399 -5.82745 O
atom 6.16994 -6.69003 -6.11029 C
atom 6.97664 -7.41483 -5.37157 N
atom 6.70852 -8.68096 -5.16730 C
atom 7.69459 -9.42708 -4.39726 N
atom 7.73337 -10.65176 -4.53907 O
atom 8.45504 -8.79481 -3.65590 O
atom 5.55706 -9.33707 -5.68472 C
atom 5.19130 -10.59738 -5.55487 N
atom 4.28676 -10.86985 -5.94320 H
atom 5.75648 -11.26815 -5.02442 H
atom 4.69773 -8.53898 -6.41947 N
atom 3.62421 -9.08738 -6.90727 O
atom 4.95835 -7.20159 -6.67074 C
atom 4.05266 -6.58857 -7.41659 N
atom 3.23244 -7.12699 -7.71875 H
atom 4.16631 -5.60731 -7.66305 H
