# Supplementary material for: Ab Initio Crystal Structure Prediction of the Energetic Materials LLM-105, RDX, and HMX
Source: Cryst Growth Des. 2023 Aug 17;23(9):6275–89. doi: 10.1021/acs.cgd.3c00027 (PMC10763925; doi:10.1021/acs.cgd.3c00027)
Supplement: Supplementary file 2 — cg3c00027_si_002.zip [file cg3c00027_si_002.zip › CSP_Structures/LLM/80848a3105.in]

lattice_vector 6.55551979 -0.39581331 0.37697976
lattice_vector 0.36358146 6.05083989 0.05972943
lattice_vector 0.11991437 -0.20445828 20.0099552
atom 7.94801 1.73136 9.42725 O
atom 7.14841 1.27803 8.58200 N
atom 7.28148 0.18895 8.02754 O
atom 6.00781 2.10742 8.24238 C
atom 5.24063 1.64888 7.28172 N
atom 4.20303 2.34566 6.89788 C
atom 3.43661 1.77768 5.79524 N
atom 2.38040 2.35694 5.47481 O
atom 3.85567 0.76262 5.24762 O
atom 3.83401 3.59595 7.47889 C
atom 2.83407 4.39965 7.17124 N
atom 2.73201 5.25825 7.71772 H
atom 2.26544 4.25188 6.33735 H
atom 4.62640 4.02601 8.53204 N
atom 4.30220 5.12920 9.13317 O
atom 5.75771 3.33572 8.93024 C
atom 6.43316 3.88906 9.92602 N
atom 6.11680 4.79177 10.29868 H
atom 7.30790 3.47922 10.24832 H
atom 2.27467 3.51775 11.23363 O
atom 3.07668 3.97550 12.07430 N
atom 2.94376 5.06635 12.62520 O
atom 4.21950 3.14885 12.41326 C
atom 4.99128 3.61344 13.36726 N
atom 6.02993 2.91838 13.75150 C
atom 6.80339 3.49503 14.84456 N
atom 7.85305 2.90917 15.17448 O
atom 6.39601 4.52372 15.37560 O
atom 6.39442 1.66288 13.17889 C
atom 7.39377 0.85967 13.48963 N
atom 7.49376 -0.00190 12.94751 H
atom 7.96457 1.01222 14.32116 H
atom 5.59906 1.22763 12.12997 N
atom 5.92108 0.12128 11.53357 O
atom 4.46764 1.91723 11.73056 C
atom 3.79044 1.36068 10.73782 N
atom 4.10599 0.45679 10.36747 H
atom 2.91551 1.77003 10.41554 H
atom 1.96466 -0.86660 1.17454 O
atom 2.70644 -1.43152 2.00509 N
atom 2.44775 -2.51151 2.53188 O
atom 3.93625 -0.74953 2.36094 C
atom 4.64187 -1.31409 3.31220 N
atom 5.75473 -0.75321 3.70784 C
atom 6.44673 -1.42889 4.79878 N
atom 7.56686 -0.98980 5.12463 O
atom 5.90631 -2.39304 5.33150 O
atom 6.27117 0.45452 3.15001 C
atom 7.35937 1.12764 3.47158 N
atom 7.56396 1.97674 2.93945 H
atom 7.90708 0.89674 4.30044 H
atom 5.53724 0.99542 2.10583 N
atom 5.99202 2.06212 1.52407 O
atom 4.33183 0.45282 1.69614 C
atom 3.72957 1.10148 0.71115 N
atom 4.15400 1.96618 0.35643 H
atom 2.81172 0.80768 0.38198 H
atom 8.30688 6.10981 19.46185 O
atom 7.56458 6.67936 18.63473 N
atom 7.82529 7.76008 18.11048 O
atom 6.33217 6.00167 18.27975 C
atom 5.62257 6.57382 17.33607 N
atom 4.50861 6.01551 16.93967 C
atom 3.81059 6.70170 15.85937 N
atom 2.69764 6.25361 15.52118 O
atom 4.33929 7.68348 15.34708 O
atom 3.99612 4.80163 17.48779 C
atom 2.90877 4.12908 17.16247 N
atom 2.70598 3.27637 17.68946 H
atom 2.36014 4.36497 16.33564 H
atom 4.73211 4.25454 18.52750 N
atom 4.27883 3.18427 19.10367 O
atom 5.93769 4.79568 18.93865 C
atom 6.54115 4.14274 19.92003 N
atom 6.11754 3.27644 20.27167 H
atom 7.45896 4.43598 20.24966 H
