# Supplementary material for: Ab Initio Crystal Structure Prediction of the Energetic Materials LLM-105, RDX, and HMX
Source: Cryst Growth Des. 2023 Aug 17;23(9):6275–89. doi: 10.1021/acs.cgd.3c00027 (PMC10763925; doi:10.1021/acs.cgd.3c00027)
Supplement: Supplementary file 2 — cg3c00027_si_002.zip [file cg3c00027_si_002.zip › CSP_Structures/LLM/geometry_0554fd7b7e.in]

lattice_vector 6.07086557 1.74275991 -0.00037893
lattice_vector -2.70152881 8.70770434 -4.232e-05
lattice_vector -0.00111571 0.00115737 13.46339956
atom 3.75558 3.88908 8.89965 O
atom 3.51439 4.65621 7.94573 N
atom 3.61667 4.31998 6.76633 O
atom 3.09465 6.00678 8.26715 C
atom 2.85139 6.79194 7.23891 N
atom 2.46952 8.02944 7.44908 C
atom 2.21851 8.84179 6.26510 N
atom 1.86168 10.01226 6.45037 O
atom 2.37047 8.33759 5.14466 O
atom 2.29754 8.58748 8.74859 C
atom 1.92596 9.79624 9.12767 N
atom 1.87307 9.95552 10.13946 H
atom 1.69720 10.52851 8.46085 H
atom 2.56003 7.72911 9.80829 N
atom 2.42015 8.17639 11.01131 O
atom 2.96470 6.42207 9.62334 C
atom 3.17144 5.74752 10.75086 N
atom 3.01767 6.24345 11.63731 H
atom 3.47030 4.77514 10.73298 H
atom -0.38754 6.56250 4.56330 O
atom -0.14607 5.79546 5.51723 N
atom -0.24805 6.13180 6.69663 O
atom 0.27365 4.44488 5.19583 C
atom 0.51731 3.65986 6.22408 N
atom 0.89940 2.42241 6.01391 C
atom 1.15096 1.61023 7.19788 N
atom 1.50971 0.44035 7.01257 O
atom 0.99797 2.11409 8.31834 O
atom 1.07119 1.86431 4.71441 C
atom 1.44280 0.65557 4.33532 N
atom 1.49520 0.49615 3.32351 H
atom 1.67202 -0.07657 5.00212 H
atom 0.80827 2.72254 3.65470 N
atom 0.94789 2.27517 2.45168 O
atom 0.40342 4.02952 3.83964 C
atom 0.19636 4.70397 2.71211 N
atom 0.35002 4.20800 1.82566 H
atom -0.10261 5.67631 2.73001 H
atom 2.64813 7.43353 2.16807 O
atom 2.88976 6.66630 1.21411 N
atom 2.78821 7.00250 0.03472 O
atom 3.30915 5.31570 1.53546 C
atom 3.55284 4.53041 0.50719 N
atom 3.93466 3.29295 0.71738 C
atom 4.18565 2.48027 -0.46659 N
atom 4.54340 1.31014 -0.28128 O
atom 4.03284 2.98390 -1.58704 O
atom 4.10655 2.73522 2.01687 C
atom 4.47821 1.52659 2.39592 N
atom 4.53065 1.36742 3.40771 H
atom 4.70714 0.79418 1.72910 H
atom 3.84366 3.59374 3.07658 N
atom 3.98318 3.14670 4.27961 O
atom 3.43884 4.90069 2.89165 C
atom 3.23176 5.57543 4.01918 N
atom 3.38547 5.07970 4.90560 H
atom 2.93268 6.54773 4.00127 H
atom 0.71949 3.01790 11.29492 O
atom 0.47782 3.78511 12.24887 N
atom 0.57915 3.44885 13.42826 O
atom 0.05854 5.13575 11.92753 C
atom -0.18527 5.92100 12.95580 N
atom -0.56698 7.15850 12.74560 C
atom -0.81808 7.97114 13.92956 N
atom -1.17601 9.14120 13.74425 O
atom -0.66535 7.46750 15.05002 O
atom -0.73856 7.71632 11.44611 C
atom -1.11005 8.92501 11.06706 N
atom -1.16214 9.08427 10.05527 H
atom -1.33919 9.65736 11.73387 H
atom -0.47547 6.85787 10.38640 N
atom -0.61466 7.30501 9.18336 O
atom -0.07087 5.55084 10.57134 C
atom 0.13628 4.87612 9.44381 N
atom -0.01722 5.37193 8.55739 H
atom 0.43533 3.90381 9.46169 H
