# Supplementary material for: Ab Initio Crystal Structure Prediction of the Energetic Materials LLM-105, RDX, and HMX
Source: Cryst Growth Des. 2023 Aug 17;23(9):6275–89. doi: 10.1021/acs.cgd.3c00027 (PMC10763925; doi:10.1021/acs.cgd.3c00027)
Supplement: Supplementary file 2 — cg3c00027_si_002.zip [file cg3c00027_si_002.zip › CSP_Structures/LLM/8d7b3e3d72.in]

lattice_vector 4.75268011 -0.0023224 -0.00307207
lattice_vector 0.00375751 9.38715717 -0.01215098
lattice_vector 0.01080357 0.00524366 17.38925286
atom 4.35612 2.30725 14.81476 O
atom 3.53073 2.91066 14.11177 N
atom 2.69739 3.70787 14.55685 O
atom 3.56841 2.64462 12.68393 C
atom 2.73098 3.34941 11.95399 N
atom 2.66154 3.13383 10.66276 C
atom 1.69158 3.95100 9.94451 N
atom 1.42023 3.63005 8.78158 O
atom 1.18702 4.91129 10.53283 O
atom 3.45883 2.17106 9.97622 C
atom 3.45183 1.82842 8.70506 N
atom 4.12761 1.12096 8.41229 H
atom 2.76524 2.20707 8.05215 H
atom 4.41045 1.52274 10.75622 N
atom 5.22197 0.69343 10.18916 O
atom 4.46695 1.68113 12.13326 C
atom 5.36186 0.90776 12.73556 N
atom 5.91827 0.27903 12.14649 H
atom 5.47913 0.90844 13.74853 H
atom 1.97251 7.09082 2.55915 O
atom 1.14770 6.48843 3.26351 N
atom 0.31311 5.69174 2.81985 O
atom 1.18772 6.75494 4.69120 C
atom 0.35043 6.05157 5.42249 N
atom 0.28343 6.26736 6.71381 C
atom -0.68678 5.45202 7.43359 N
atom -0.95472 5.77282 8.59732 O
atom -1.19506 4.49341 6.84571 O
atom 1.08348 7.22876 7.39907 C
atom 1.07954 7.57119 8.67028 N
atom 1.75713 8.27742 8.96180 H
atom 0.39390 7.19328 9.32448 H
atom 2.03443 7.87587 6.61743 N
atom 2.84804 8.70409 7.18314 O
atom 2.08832 7.71738 5.24034 C
atom 2.98300 8.48962 4.63649 N
atom 3.54135 9.11765 5.22451 H
atom 3.09859 8.48843 3.62335 H
atom 1.98283 2.39433 6.11910 O
atom 1.15442 1.79213 5.41857 N
atom 0.32221 0.99514 5.86593 O
atom 1.18715 2.05911 3.99083 C
atom 0.34827 1.35394 3.26293 N
atom 0.27511 1.56968 1.97192 C
atom -0.69542 0.75150 1.25581 N
atom -0.96906 1.07171 0.09322 O
atom -1.19801 -0.20894 1.84516 O
atom 1.06954 2.53345 1.28363 C
atom 1.05880 2.87665 0.01277 N
atom 1.73294 3.58505 -0.28126 H
atom 0.37189 2.49650 -0.63897 H
atom 2.02245 3.18259 2.06142 N
atom 2.83136 4.01302 1.49258 O
atom 2.08322 3.02363 3.43813 C
atom 2.97930 3.79746 4.03812 N
atom 3.53327 4.42698 3.44771 H
atom 3.09886 3.79754 5.05081 H
atom 4.36583 7.00511 11.25551 O
atom 3.53808 7.60727 11.95680 N
atom 2.70542 8.40438 11.51029 O
atom 3.57222 7.34007 13.38451 C
atom 2.73459 8.04574 14.11331 N
atom 2.66266 7.82984 15.40435 C
atom 1.69338 8.64859 16.12145 N
atom 1.42094 8.32860 17.28435 O
atom 1.19048 9.60925 15.53255 O
atom 3.45713 6.86532 16.09174 C
atom 3.44742 6.52192 17.36256 N
atom 4.12133 5.81298 17.65600 H
atom 2.76149 6.90269 18.01491 H
atom 4.40873 6.21553 15.31294 N
atom 5.21762 5.38429 15.88083 O
atom 4.46820 6.37478 13.93621 C
atom 5.36310 5.60035 13.33523 N
atom 5.91722 4.97030 13.92504 H
atom 5.48200 5.60083 12.32248 H
