# Supplementary material for: Ab Initio Crystal Structure Prediction of the Energetic Materials LLM-105, RDX, and HMX
Source: Cryst Growth Des. 2023 Aug 17;23(9):6275–89. doi: 10.1021/acs.cgd.3c00027 (PMC10763925; doi:10.1021/acs.cgd.3c00027)
Supplement: Supplementary file 2 — cg3c00027_si_002.zip [file cg3c00027_si_002.zip › CSP_Structures/LLM/33c92d235c.in]

lattice_vector 6.33367787 -0.48480687 0.00111986
lattice_vector -0.37973215 9.11222171 2.453e-05
lattice_vector -0.0036125 0.00023533 13.46177712
atom 4.67160 2.33669 8.90604 O
atom 4.61100 3.13762 7.95157 N
atom 4.59969 2.78412 6.77241 O
atom 4.55374 4.55100 8.27063 C
atom 4.51841 5.37066 7.24098 N
atom 4.47293 6.66532 7.44786 C
atom 4.43166 7.51127 6.26178 N
atom 4.41187 8.73546 6.44317 O
atom 4.41889 6.98102 5.14303 O
atom 4.45553 7.25217 8.74613 C
atom 4.42260 8.51732 9.12253 N
atom 4.40364 8.68683 10.13375 H
atom 4.38090 9.28234 8.45459 H
atom 4.47131 6.35680 9.80690 N
atom 4.44351 6.82689 11.00930 O
atom 4.52861 4.98895 9.62549 C
atom 4.54353 4.28757 10.75519 N
atom 4.52079 4.81033 11.63943 H
atom 4.57729 3.27073 10.74263 H
atom 1.28117 6.29077 4.55689 O
atom 1.34187 5.48984 5.51136 N
atom 1.35323 5.84335 6.69052 O
atom 1.39882 4.07646 5.19230 C
atom 1.43432 3.25680 6.22194 N
atom 1.47970 1.96214 6.01507 C
atom 1.52119 1.11619 7.20115 N
atom 1.54134 -0.10799 7.01977 O
atom 1.53415 1.64647 8.31989 O
atom 1.49681 1.37528 4.71680 C
atom 1.52962 0.11013 4.34039 N
atom 1.54828 -0.05940 3.32918 H
atom 1.57155 -0.65489 5.00833 H
atom 1.48077 2.27064 3.65602 N
atom 1.50829 1.80052 2.45363 O
atom 1.42365 3.63850 3.83743 C
atom 1.40859 4.33987 2.70773 N
atom 1.43119 3.81710 1.82349 H
atom 1.37494 5.35671 2.72030 H
atom 4.44781 6.04934 2.17527 O
atom 4.50952 5.24840 1.22076 N
atom 4.52189 5.60191 0.04163 O
atom 4.56628 3.83502 1.53972 C
atom 4.60210 3.01531 0.51005 N
atom 4.64739 1.72064 0.71688 C
atom 4.68933 0.87462 -0.46915 N
atom 4.70931 -0.34955 -0.28784 O
atom 4.70303 1.40482 -1.58790 O
atom 4.66410 1.13391 2.01516 C
atom 4.69682 -0.13121 2.39148 N
atom 4.71523 -0.30066 3.40268 H
atom 4.73889 -0.89640 1.72365 H
atom 4.64775 2.02933 3.07600 N
atom 4.67486 1.55931 4.27838 O
atom 4.59066 3.39716 2.89460 C
atom 4.57517 4.09862 4.02432 N
atom 4.59782 3.57585 4.90849 H
atom 4.54152 5.11546 4.01180 H
atom 1.50415 2.57809 11.28766 O
atom 1.44273 3.37904 12.24216 N
atom 1.43010 3.02553 13.42129 O
atom 1.38575 4.79242 11.92319 C
atom 1.34981 5.61211 12.95287 N
atom 1.30443 6.90678 12.74605 C
atom 1.26208 7.75279 13.93207 N
atom 1.24227 8.97697 13.75076 O
atom 1.24882 7.22260 15.05083 O
atom 1.28779 7.49352 11.44776 C
atom 1.25508 8.75864 11.07145 N
atom 1.23689 8.92810 10.06024 H
atom 1.21302 9.52383 11.73927 H
atom 1.30423 6.59810 10.38693 N
atom 1.27718 7.06812 9.18454 O
atom 1.36145 5.23027 10.56832 C
atom 1.37709 4.52883 9.43860 N
atom 1.35456 5.05162 8.55443 H
atom 1.41086 3.51200 9.45110 H
