# Supplementary material for: Ab Initio Crystal Structure Prediction of the Energetic Materials LLM-105, RDX, and HMX
Source: Cryst Growth Des. 2023 Aug 17;23(9):6275–89. doi: 10.1021/acs.cgd.3c00027 (PMC10763925; doi:10.1021/acs.cgd.3c00027)
Supplement: Supplementary file 2 — cg3c00027_si_002.zip [file cg3c00027_si_002.zip › CSP_Structures/LLM/273819b1ef.in]

lattice_vector 4.9711837 -1.3644848 -0.00847837
lattice_vector 1.94283359 8.05986526 -0.03451338
lattice_vector 0.03897491 0.05859891 18.11615614
atom 2.16701 2.59277 11.81989 O
atom 2.67340 1.73582 12.55512 N
atom 3.29774 0.75255 12.12698 O
atom 2.51364 1.90138 13.98764 C
atom 3.13899 1.02003 14.73541 N
atom 3.05116 1.09688 16.03805 C
atom 3.80149 0.08541 16.77741 N
atom 3.76458 0.13224 18.01233 O
atom 4.43559 -0.75717 16.13729 O
atom 2.28113 2.08672 16.72049 C
atom 2.11985 2.25284 18.01926 N
atom 1.52448 3.01111 18.37229 H
atom 2.58306 1.61389 18.66212 H
atom 1.60797 2.98407 15.90565 N
atom 0.84581 3.88377 16.44710 O
atom 1.70887 2.95128 14.52385 C
atom 1.03291 3.90119 13.89040 N
atom 0.48416 4.55894 14.45406 H
atom 0.99824 3.93295 12.87153 H
atom 4.79001 4.17222 6.25337 O
atom 4.28218 5.02823 5.51802 N
atom 3.65811 6.01171 5.94613 O
atom 4.43987 4.86132 4.08546 C
atom 3.81338 5.74189 3.33775 N
atom 3.89947 5.66389 2.03505 C
atom 3.14796 6.67456 1.29581 N
atom 3.18356 6.62698 0.06091 O
atom 2.51429 7.51738 1.93609 O
atom 4.66881 4.67362 1.35247 C
atom 4.82860 4.50654 0.05365 N
atom 5.42421 3.74851 -0.29947 H
atom 4.36502 5.14529 -0.58916 H
atom 5.34298 3.77693 2.16721 N
atom 6.10449 2.87679 1.62555 O
atom 5.24398 3.81099 3.54909 C
atom 5.92081 2.86165 4.18250 N
atom 6.46918 2.20371 3.61868 H
atom 5.95716 2.83098 5.20134 H
atom 3.80461 0.12595 2.76725 O
atom 3.30369 0.98933 3.49883 N
atom 2.67863 1.97039 3.06688 O
atom 3.47119 0.83448 4.93163 C
atom 2.85047 1.72182 5.67634 N
atom 2.94383 1.65371 6.97905 C
atom 2.19715 2.67052 7.71495 N
atom 2.23727 2.63052 8.94999 O
atom 1.56242 3.51035 7.07205 O
atom 3.71593 0.66773 7.66461 C
atom 3.88160 0.50943 8.96372 N
atom 4.47808 -0.24674 9.31927 H
atom 3.42054 1.15210 9.60456 H
atom 4.38624 -0.23452 6.85262 N
atom 5.15118 -1.13029 7.39655 O
atom 4.27838 -0.21174 5.47116 C
atom 4.95131 -1.16617 4.84105 N
atom 5.50279 -1.81981 5.40669 H
atom 4.98016 -1.20617 3.82230 H
atom 3.14731 6.63528 15.30630 O
atom 3.64936 5.77274 14.57448 N
atom 4.27408 4.79141 15.00626 O
atom 3.48339 5.92882 13.14165 C
atom 4.10511 5.04226 12.39682 N
atom 4.01272 5.11122 11.09409 C
atom 4.76011 4.09501 10.35810 N
atom 4.72076 4.13561 9.12308 O
atom 5.39467 3.25500 11.00098 O
atom 3.24086 6.09744 10.40857 C
atom 3.07597 6.25637 9.10943 N
atom 2.47918 7.01233 8.75394 H
atom 3.53712 5.61380 8.46856 H
atom 2.57006 6.99925 11.22061 N
atom 1.80561 7.89546 10.67674 O
atom 2.67661 6.97535 12.60218 C
atom 2.00297 7.92921 13.23237 N
atom 1.45209 8.58331 12.66668 H
atom 1.97315 7.96837 14.25113 H
