# Supplementary material for: Ab Initio Crystal Structure Prediction of the Energetic Materials LLM-105, RDX, and HMX
Source: Cryst Growth Des. 2023 Aug 17;23(9):6275–89. doi: 10.1021/acs.cgd.3c00027 (PMC10763925; doi:10.1021/acs.cgd.3c00027)
Supplement: Supplementary file 2 — cg3c00027_si_002.zip [file cg3c00027_si_002.zip › CSP_Structures/LLM/geometry_eaf86d4002.in]

lattice_vector 4.75015209 -3.48305733 0.9231434
lattice_vector 0.10320161 -13.10750998 -1.70194201
lattice_vector -0.24610453 -4.47144825 -13.08077522
atom 3.45118 -16.34985 -9.42449 O
atom 3.04134 -15.28891 -9.92258 N
atom 3.38994 -14.17591 -9.52052 O
atom 2.12087 -15.38337 -11.04465 C
atom 1.73009 -14.23992 -11.55071 N
atom 0.93344 -14.23252 -12.58903 C
atom 0.56255 -12.91223 -13.08163 N
atom -0.26358 -12.85360 -14.00454 O
atom 1.08162 -11.92288 -12.56177 O
atom 0.47614 -15.41356 -13.24634 C
atom -0.30991 -15.51237 -14.30461 N
atom -0.50095 -16.42914 -14.72432 H
atom -0.65937 -14.66385 -14.74630 H
atom 0.92136 -16.60662 -12.70418 N
atom 0.55260 -17.72604 -13.24485 O
atom 1.72822 -16.64999 -11.57633 C
atom 2.02685 -17.86721 -11.14397 N
atom 1.72069 -18.67685 -11.69625 H
atom 2.56901 -18.00264 -10.29064 H
atom 1.15636 -4.71208 -4.43526 O
atom 1.56613 -5.77302 -3.93714 N
atom 1.21754 -6.88601 -4.33923 O
atom 2.48650 -5.67859 -2.81497 C
atom 2.87728 -6.82205 -2.30894 N
atom 3.67385 -6.82949 -1.27057 C
atom 4.04479 -8.14980 -0.77807 N
atom 4.87091 -8.20846 0.14485 O
atom 3.52577 -9.13913 -1.29801 O
atom 4.13106 -5.64847 -0.61315 C
atom 4.91701 -5.54970 0.44519 N
atom 5.10804 -4.63295 0.86494 H
atom 5.26645 -6.39826 0.88686 H
atom 3.68584 -4.45540 -1.15528 N
atom 4.05453 -3.33599 -0.61452 O
atom 2.87906 -4.41198 -2.28319 C
atom 2.58042 -3.19475 -2.71551 N
atom 2.88649 -2.38512 -2.16316 H
atom 2.03835 -3.05930 -3.56889 H
atom 1.61137 -9.37969 -11.59607 O
atom 1.78849 -8.52043 -10.72342 N
atom 1.42846 -7.34227 -10.85088 O
atom 2.46745 -8.92805 -9.50754 C
atom 2.69306 -7.97211 -8.63786 N
atom 3.33180 -8.24471 -7.52660 C
atom 3.47470 -7.12594 -6.59632 N
atom 4.02385 -7.35679 -5.51049 O
atom 3.02483 -6.02623 -6.92449 O
atom 3.82298 -9.54492 -7.20265 C
atom 4.49471 -9.94249 -6.13085 N
atom 4.78455 -10.92333 -6.08851 H
atom 4.75597 -9.27051 -5.41038 H
atom 3.53672 -10.54421 -8.11782 N
atom 3.90664 -11.75983 -7.85903 O
atom 2.85725 -10.28797 -9.30319 C
atom 2.64614 -11.34447 -10.06763 N
atom 2.96451 -12.26487 -9.74350 H
atom 2.10545 -11.27027 -10.92855 H
atom 2.99560 -11.68228 -2.26340 O
atom 2.81855 -12.54156 -3.13603 N
atom 3.17857 -13.71972 -3.00854 O
atom 2.13968 -12.13396 -4.35198 C
atom 1.91415 -13.08991 -5.22167 N
atom 1.27549 -12.81733 -6.33298 C
atom 1.13274 -13.93609 -7.26329 N
atom 0.58363 -13.70525 -8.34915 O
atom 1.58270 -15.03577 -6.93514 O
atom 0.78427 -11.51714 -6.65695 C
atom 0.11256 -11.11962 -7.72878 N
atom -0.17734 -10.13880 -7.77113 H
atom -0.14861 -11.79161 -8.44927 H
atom 1.07043 -10.51784 -5.74178 N
atom 0.70047 -9.30223 -6.00058 O
atom 1.74989 -10.77404 -4.55638 C
atom 1.96098 -9.71752 -3.79197 N
atom 1.64267 -8.79712 -4.11616 H
atom 2.50167 -9.79167 -2.93105 H
