# Supplementary material for: Ab Initio Crystal Structure Prediction of the Energetic Materials LLM-105, RDX, and HMX
Source: Cryst Growth Des. 2023 Aug 17;23(9):6275–89. doi: 10.1021/acs.cgd.3c00027 (PMC10763925; doi:10.1021/acs.cgd.3c00027)
Supplement: Supplementary file 2 — cg3c00027_si_002.zip [file cg3c00027_si_002.zip › CSP_Structures/LLM/36b59d2f9b.in]

lattice_vector -4.59462544 -0.33406149 0.74805138
lattice_vector 0.57012509 -9.55280039 -1.4026241
lattice_vector 0.4410453 0.48309743 17.64763612
atom -3.08914 -6.17578 14.75338 O
atom -2.55386 -6.80867 13.82985 N
atom -1.55148 -7.51681 13.96840 O
atom -3.16686 -6.69584 12.51632 C
atom -2.61275 -7.42307 11.57107 N
atom -3.11641 -7.41297 10.36330 C
atom -2.41444 -8.23251 9.37635 N
atom -2.88473 -8.27587 8.23372 O
atom -1.38510 -8.81186 9.72757 O
atom -4.25248 -6.63382 9.98908 C
atom -4.85197 -6.56708 8.81684 N
atom -5.54860 -5.82779 8.63160 H
atom -4.50070 -7.12619 8.03748 H
atom -4.79745 -5.85538 10.99888 N
atom -5.83363 -5.11260 10.72857 O
atom -4.30183 -5.85608 12.29279 C
atom -4.95823 -5.07181 13.13581 N
atom -5.74136 -4.52452 12.76180 H
atom -4.68850 -4.99329 14.11611 H
atom -5.32768 -2.74916 3.05290 O
atom -4.55938 -2.08658 3.76919 N
atom -3.80404 -1.20874 3.33766 O
atom -4.57037 -2.38296 5.18846 C
atom -3.74190 -1.67182 5.92555 N
atom -3.66823 -1.89314 7.21178 C
atom -2.66087 -1.12083 7.93917 N
atom -2.48494 -1.39553 9.12935 O
atom -2.01286 -0.26911 7.32295 O
atom -4.47596 -2.85394 7.89514 C
atom -4.48989 -3.14264 9.17926 N
atom -5.19108 -3.79693 9.56581 H
atom -3.84842 -2.65329 9.80323 H
atom -5.38053 -3.54088 7.10292 N
atom -6.20592 -4.37851 7.66386 O
atom -5.43189 -3.38738 5.72800 C
atom -6.28855 -4.19172 5.11550 N
atom -6.80751 -4.86053 5.69502 H
atom -6.39082 -4.19546 4.10112 H
atom -0.31699 -7.29944 5.21610 O
atom 0.33972 -6.55139 4.46939 N
atom 1.04712 -5.62796 4.88173 O
atom 0.24558 -6.78963 3.03795 C
atom 0.94525 -5.97052 2.28389 N
atom 0.93384 -6.12060 0.98162 C
atom 1.77094 -5.18657 0.23618 N
atom 1.92297 -5.39752 -0.97389 O
atom 2.29507 -4.25145 0.84357 O
atom 0.17908 -7.12629 0.30718 C
atom 0.09053 -7.38593 -0.98140 N
atom -0.53283 -8.14447 -1.26190 H
atom 0.63737 -6.86211 -1.66545 H
atom -0.60150 -7.93567 1.12643 N
atom -1.34978 -8.83680 0.58396 O
atom -0.56802 -7.83741 2.51074 C
atom -1.31935 -8.72960 3.14470 N
atom -1.84901 -9.40070 2.57701 H
atom -1.32337 -8.79557 4.16243 H
atom -4.42624 -1.44874 12.00454 O
atom -3.49783 -2.10148 12.50499 N
atom -2.84246 -2.94381 11.87827 O
atom -3.17781 -1.85342 13.90058 C
atom -2.15315 -2.52586 14.37473 N
atom -1.76558 -2.33045 15.61137 C
atom -0.59080 -3.09292 16.02293 N
atom -0.10375 -2.83624 17.13136 O
atom -0.13356 -3.93338 15.24578 O
atom -2.40262 -1.41681 16.50458 C
atom -2.10716 -1.11327 17.75119 N
atom -2.71179 -0.43607 18.21946 H
atom -1.30110 -1.52160 18.22698 H
atom -3.51890 -0.76107 15.99096 N
atom -4.17467 0.04988 16.75406 O
atom -3.93567 -0.92824 14.67921 C
atom -5.00234 -0.21011 14.34649 N
atom -5.41169 0.39137 15.06853 H
atom -5.38105 -0.22475 13.40035 H
