# Supplementary material for: Ab Initio Crystal Structure Prediction of the Energetic Materials LLM-105, RDX, and HMX
Source: Cryst Growth Des. 2023 Aug 17;23(9):6275–89. doi: 10.1021/acs.cgd.3c00027 (PMC10763925; doi:10.1021/acs.cgd.3c00027)
Supplement: Supplementary file 2 — cg3c00027_si_002.zip [file cg3c00027_si_002.zip › CSP_Structures/LLM/geometry_8e7a98e04f.in]

lattice_vector 4.799999 0.00043207 -0.00177288
lattice_vector 0.00013591 9.34603971 0.00044547
lattice_vector 0.0010866 -0.00292683 17.09519158
atom 3.73159 0.58138 11.00119 O
atom 4.38868 1.32187 11.75173 N
atom 5.28929 2.07419 11.35563 O
atom 4.07665 1.29321 13.16835 C
atom 4.79666 2.09997 13.91922 N
atom 4.56679 2.14937 15.20795 C
atom 5.43113 3.03549 15.97295 N
atom 5.18632 3.18419 17.17380 O
atom 6.37621 3.58493 15.38869 O
atom 3.54953 1.39382 15.86094 C
atom 3.18395 1.40162 17.12699 N
atom 2.50367 0.69274 17.41043 H
atom 3.67860 1.97058 17.81370 H
atom 2.81325 0.54363 15.04573 N
atom 1.86111 -0.15229 15.57032 O
atom 3.05500 0.43961 13.68536 C
atom 2.28630 -0.44313 13.05980 N
atom 1.61993 -0.97590 13.62865 H
atom 2.31107 -0.55533 12.04834 H
atom 1.06937 5.25480 6.09252 O
atom 0.41247 5.99556 5.34202 N
atom -0.48813 6.74758 5.73811 O
atom 0.72458 5.96750 3.92542 C
atom 0.00468 6.77444 3.17458 N
atom 0.23463 6.82432 1.88586 C
atom -0.62963 7.71048 1.12088 N
atom -0.38472 7.85966 -0.07994 O
atom -1.57455 8.25977 1.70518 O
atom 1.25188 6.06919 1.23285 C
atom 1.61751 6.07749 -0.03318 N
atom 2.29773 5.36881 -0.31664 H
atom 1.12291 6.64662 -0.71987 H
atom 1.98804 5.21885 2.04803 N
atom 2.94017 4.52326 1.52345 O
atom 1.74621 5.11428 3.40837 C
atom 2.51483 4.23145 4.03389 N
atom 3.18120 3.69905 3.46498 H
atom 2.48997 4.11888 5.04533 H
atom 3.73128 5.25519 14.63940 O
atom 4.38857 5.99529 13.88828 N
atom 5.28898 6.74793 14.28374 O
atom 4.07650 5.96630 12.47175 C
atom 4.79658 6.77283 11.72028 N
atom 4.56671 6.82197 10.43157 C
atom 5.43129 7.70759 9.66591 N
atom 5.18610 7.85660 8.46521 O
atom 6.37640 8.25706 10.24972 O
atom 3.54925 6.06648 9.77925 C
atom 3.18356 6.07412 8.51333 N
atom 2.50311 5.36535 8.23044 H
atom 3.67811 6.64302 7.82620 H
atom 2.81297 5.21650 10.59507 N
atom 1.86066 4.52060 10.07114 O
atom 3.05478 5.11269 11.95540 C
atom 2.28603 4.23009 12.58155 N
atom 1.61968 3.69727 12.01305 H
atom 2.31083 4.11803 13.59304 H
atom 1.06993 0.58400 2.45434 O
atom 0.41293 1.32405 3.20540 N
atom -0.48765 2.07642 2.80995 O
atom 0.72467 1.29439 4.62197 C
atom 0.00453 2.10046 5.37346 N
atom 0.23432 2.14914 6.66218 C
atom -0.63003 3.03454 7.42789 N
atom -0.38514 3.18272 8.62873 O
atom -1.57543 3.58371 6.84429 O
atom 1.25168 1.39361 7.31451 C
atom 1.61732 1.40092 8.58045 N
atom 2.29774 0.69218 8.86333 H
atom 1.12276 1.96948 9.26760 H
atom 1.98800 0.54408 6.49867 N
atom 2.94025 -0.15182 7.02261 O
atom 1.74629 0.44076 5.13831 C
atom 2.51505 -0.44142 4.51208 N
atom 3.18135 -0.97435 5.08056 H
atom 2.49034 -0.55305 3.50057 H
